# Supplementary material for: Di-μ2-isopropano­lato-octa­methyl­bis­(μ-4-methyl-5-sulfanyl­idene-4,5-dihydro-1H-1,2,4-triazol-1-ido-κ2 N 1:N 2)di-μ3-oxido-tetra­tin(IV)
Source: Acta Crystallogr Sect E Struct Rep Online. 2012 Nov 28;68(Pt 12):m1546. doi: 10.1107/S160053681204771X (PMC3588787; doi:10.1107/S160053681204771X)
Supplement: Supplementary file 1 [file e-68-m1546-sup1.cif]

##############################################################################
#                                                                            #
# This CIF contains the data in a paper accepted for publication in          #
# Acta Crystallographica Section E. It conforms to the requirements of       #
# Notes for Authors for Acta Crystallographica Section E, and has been       #
# peer reviewed under the auspices of the IUCr Commission on Journals.       #
#                                                                            #
# Full details of the Crystallographic Information File format               #
# are given in the paper "The Crystallographic Information File (CIF):       #
# a New Standard Archive File for Crystallography" by S. R. Hall, F. H.      #
# Allen and I. D. Brown [Acta Cryst. (1991), A47, 655-685].                  #
#                                                                            #
# The current version of the core CIF dictionary is obtainable from          #
# ftp://ftp.iucr.org/pub/cif_core.dic.                                       #
#                                                                            #
# Software is freely available for graphical display of the structure(s)     #
# in this CIF. For information consult the CIF software page                 #
# http://www.iucr.org/resources/cif/software.                                #
#                                                                            #
# This file may be used for bona fide research purposes within the           #
# scientific community so long as proper attribution is given to the journal # 
# article from which it was obtained.                                        #
#                                                                            #
##############################################################################
data_global
_audit_creation_method     SHELXL-97
_journal_date_recd_electronic     2012-11-17
_journal_date_accepted     2012-11-20
_journal_name_full     'Acta Crystallographica, Section E'
_journal_year     2012
_journal_volume     68
_journal_issue     12
_journal_page_first     m1546
_journal_page_last     m1546
_journal_paper_category     QM
_journal_paper_doi     10.1107/S160053681204771X
_journal_coeditor_code     BT6864
_publ_contact_author
;
     Dr. Seik Weng Ng
     Department of Chemistry
     University of Malaya
     50603 Kuala Lumpur
     Malaysia
;
_publ_contact_author_email     seikweng@um.edu.my
_publ_contact_author_fax     '03 7967 4193'
_publ_contact_author_phone     '03 7967 6778'
_publ_section_title
;\
Di-\m~2~-isopropanolato-octamethylbis(\m-4-methyl-5-sulfanylidene-4,5-dihydro-\
1<i>H</i>-1,2,4-triazol-1-ido-\k^2^<i>N</i>^1^:<i>N</i>^2^)di-\m~3~-oxido-\
tetratin(IV)
;
loop_
    _publ_author_name
    _publ_author_address
    'Najafi, Ezzatollah'
;
Department of Chemistry
General Campus
Shahid Beheshti University
Tehran 1983963113
Iran
;
    'Amini, Mostafa M.'
;
Department of Chemistry
General Campus
Shahid Beheshti University
Tehran 1983963113
Iran
;
    'Ng, Seik Weng'
;
Department of Chemistry
University of Malaya
50603 Kuala Lumpur
Malaysia
;
_publ_section_synopsis     .
data_I
_audit_creation_method     SHELXL-97
_chemical_name_systematic
;
Di-\m~2~-isopropanolato-octamethylbis(\m-4-methyl-5-sulfanylidene-4,5-dihydro-
1<i>H</i>-1,2,4-triazol-1-ido-\k^2^<i>N</i>^1^:<i>N</i>^2^)di-\m~3~-oxido-
tetratin(IV)
;
_chemical_name_common     ?
_chemical_formula_moiety     'C20 H46 N6 O4 S2 Sn4'
_chemical_formula_sum     'C20 H46 N6 O4 S2 Sn4'
_chemical_formula_iupac     '[Sn4 (C H3)8 (C3 H7 O)2 O2 (C3 H4 N3 S)2]'
_chemical_formula_weight     973.51
_chemical_melting_point     ?
_symmetry_cell_setting     monoclinic
_symmetry_space_group_name_H-M     'P 21/c'
_symmetry_space_group_name_Hall     '-P 2ybc'
loop_
    _symmetry_equiv_pos_as_xyz
    'x, y, z'
    '-x, y+1/2, -z+1/2'
    '-x, -y, -z'
    'x, -y-1/2, z-1/2'
_cell_length_a     9.6009(4)
_cell_length_b     10.0839(4)
_cell_length_c     18.3971(6)
_cell_angle_alpha     90.00
_cell_angle_beta     94.667(4)
_cell_angle_gamma     90.00
_cell_volume     1775.20(12)
_cell_formula_units_Z     2
_cell_measurement_reflns_used     6879
_cell_measurement_theta_min     3.0699
_cell_measurement_theta_max     27.5019
_cell_measurement_temperature     100(2)
_exptl_crystal_description     prism
_exptl_crystal_colour     colorless
_exptl_crystal_size_max     0.30
_exptl_crystal_size_mid     0.25
_exptl_crystal_size_min     0.20
_exptl_crystal_density_diffrn     1.821
_exptl_crystal_density_meas     ?
_exptl_crystal_density_method     'not measured'
_exptl_crystal_F_000     944
_exptl_absorpt_coefficient_mu     2.930
_exptl_absorpt_correction_type     multi-scan
_exptl_absorpt_process_details     '(CrysAlis PRO; Agilent, 2012)'
_exptl_absorpt_correction_T_min     0.4735
_exptl_absorpt_correction_T_max     0.5918
_diffrn_ambient_temperature     100(2)
_diffrn_radiation_type     MoK\a
_diffrn_radiation_wavelength     0.71073
_diffrn_radiation_source     'SuperNova (Mo) X-ray Source'
_diffrn_radiation_monochromator     Mirror
_diffrn_measurement_device_type
                                   'Agilent SuperNova (Dual, Cu at zero, Atlas)'
_diffrn_measurement_method     '\w scan'
_diffrn_detector_area_resol_mean     10.4041
_diffrn_reflns_number     17413
_diffrn_reflns_av_R_equivalents     0.0376
_diffrn_reflns_av_sigmaI/netI     0.0329
_diffrn_reflns_theta_min     3.08
_diffrn_reflns_theta_max     27.56
_diffrn_reflns_theta_full     27.56
_diffrn_measured_fraction_theta_max     0.998
_diffrn_measured_fraction_theta_full     0.998
_diffrn_reflns_limit_h_min     -12
_diffrn_reflns_limit_h_max     12
_diffrn_reflns_limit_k_min     -13
_diffrn_reflns_limit_k_max     12
_diffrn_reflns_limit_l_min     -23
_diffrn_reflns_limit_l_max     23
_diffrn_standards_number     0
_diffrn_standards_interval_count     0
_diffrn_standards_interval_time     0
_diffrn_standards_decay_%     0
_reflns_number_total     4093
_reflns_number_gt     3613
_reflns_threshold_expression     I>2\s(I)
_refine_ls_structure_factor_coef     Fsqd
_refine_ls_matrix_type     full
_refine_ls_R_factor_all     0.0295
_refine_ls_R_factor_gt     0.0233
_refine_ls_wR_factor_gt     0.0485
_refine_ls_wR_factor_ref     0.0518
_refine_ls_goodness_of_fit_ref     1.035
_refine_ls_restrained_S_all     1.037
_refine_ls_number_reflns     4093
_refine_ls_number_parameters     174
_refine_ls_number_restraints     21
_refine_ls_hydrogen_treatment     constr
_refine_ls_weighting_scheme     calc
_refine_ls_weighting_details
         'calc w=1/[\s^2^(Fo^2^)+(0.0181P)^2^+1.4453P] where P=(Fo^2^+2Fc^2^)/3'
_atom_sites_solution_hydrogens     geom
_atom_sites_solution_primary     direct
_atom_sites_solution_secondary     difmap
_refine_ls_shift/su_max     0.003
_refine_ls_shift/su_mean     0.000
_refine_diff_density_max     0.551
_refine_diff_density_min     -0.487
_refine_ls_extinction_method     none
_refine_ls_extinction_coef     ?
loop_
    _atom_type_symbol
    _atom_type_description
    _atom_type_scat_dispersion_real
    _atom_type_scat_dispersion_imag
    _atom_type_scat_source
    'C' 'C' 0.0033 0.0016
                         'International Tables Vol C Tables 4.2.6.8 and 6.1.1.4'
    'H' 'H' 0.0000 0.0000
                         'International Tables Vol C Tables 4.2.6.8 and 6.1.1.4'
    'N' 'N' 0.0061 0.0033
                         'International Tables Vol C Tables 4.2.6.8 and 6.1.1.4'
    'O' 'O' 0.0106 0.0060
                         'International Tables Vol C Tables 4.2.6.8 and 6.1.1.4'
    'S' 'S' 0.1246 0.1234
                         'International Tables Vol C Tables 4.2.6.8 and 6.1.1.4'
    'Sn' 'Sn' -0.6537 1.4246
                         'International Tables Vol C Tables 4.2.6.8 and 6.1.1.4'
_computing_data_collection     'CrysAlis PRO (Agilent, 2012)'
_computing_cell_refinement     'CrysAlis PRO (Agilent, 2012)'
_computing_data_reduction     'CrysAlis PRO (Agilent, 2012)'
_computing_structure_solution     'SHELXS97 (Sheldrick, 2008)'
_computing_structure_refinement     'SHELXL97 (Sheldrick, 2008)'
_computing_molecular_graphics     'X-SEED (Barbour, 2001)'
_computing_publication_material     'publCIF (Westrip, 2010)'
loop_
    _atom_site_type_symbol
    _atom_site_label
    _atom_site_fract_x
    _atom_site_fract_y
    _atom_site_fract_z
    _atom_site_U_iso_or_equiv
    _atom_site_adp_type
    _atom_site_calc_flag
    _atom_site_refinement_flags
    _atom_site_occupancy
    _atom_site_symmetry_multiplicity
    _atom_site_disorder_assembly
    _atom_site_disorder_group
    Sn Sn1 0.652613(19) 0.422511(18) 0.513713(9) 0.01404(6) Uani d . 1 1 . .
    Sn Sn2 0.52915(2) 0.709776(19) 0.634092(9) 0.01671(6) Uani d . 1 1 A .
    S S1 0.77775(9) 0.79225(8) 0.78514(4) 0.02858(18) Uani d . 1 1 . .
    O O1 0.5301(2) 0.57582(19) 0.55360(9) 0.0169(4) Uani d . 1 1 . .
    O O2 0.3284(2) 0.7351(2) 0.57053(11) 0.0276(5) Uani d D 1 1 . .
    N N1 0.8106(3) 0.5270(2) 0.63540(12) 0.0203(5) Uani d . 1 1 A .
    N N2 0.7409(2) 0.6280(2) 0.66839(11) 0.0177(5) Uani d . 1 1 . .
    N N3 0.9416(2) 0.6003(2) 0.73020(12) 0.0190(5) Uani d . 1 1 . .
    C C1 0.6250(4) 0.2782(3) 0.59418(17) 0.0299(7) Uani d . 1 1 . .
    H H1A 0.6127 0.3221 0.6408 0.045 Uiso calc R 1 1 . .
    H H1B 0.7074 0.2206 0.5995 0.045 Uiso calc R 1 1 . .
    H H1C 0.5421 0.2248 0.5797 0.045 Uiso calc R 1 1 . .
    C C2 0.7985(3) 0.5418(3) 0.46418(15) 0.0246(7) Uani d . 1 1 . .
    H H2A 0.8123 0.6249 0.4914 0.037 Uiso calc R 1 1 . .
    H H2B 0.7633 0.5614 0.4138 0.037 Uiso calc R 1 1 . .
    H H2C 0.8877 0.4946 0.4643 0.037 Uiso calc R 1 1 . .
    C C3 0.6090(4) 0.8948(3) 0.60284(19) 0.0347(8) Uani d . 1 1 . .
    H H3A 0.5315 0.9526 0.5850 0.052 Uiso calc R 1 1 A .
    H H3B 0.6718 0.8814 0.5641 0.052 Uiso calc R 1 1 . .
    H H3C 0.6607 0.9363 0.6450 0.052 Uiso calc R 1 1 . .
    C C4 0.4407(3) 0.6321(4) 0.72647(15) 0.0320(8) Uani d . 1 1 . .
    H H4A 0.3414 0.6558 0.7245 0.048 Uiso calc R 1 1 A .
    H H4B 0.4893 0.6692 0.7708 0.048 Uiso calc R 1 1 . .
    H H4C 0.4503 0.5354 0.7270 0.048 Uiso calc R 1 1 . .
    C C5 0.8202(3) 0.6727(3) 0.72657(14) 0.0191(6) Uani d . 1 1 A .
    C C6 1.0595(3) 0.6163(4) 0.78449(16) 0.0287(7) Uani d . 1 1 A .
    H H6A 1.1257 0.5433 0.7801 0.043 Uiso calc R 1 1 . .
    H H6B 1.0259 0.6153 0.8334 0.043 Uiso calc R 1 1 . .
    H H6C 1.1062 0.7009 0.7766 0.043 Uiso calc R 1 1 . .
    C C7 0.9295(3) 0.5128(3) 0.67331(15) 0.0231(6) Uani d . 1 1 A .
    H H7 0.9990 0.4500 0.6629 0.028 Uiso calc R 1 1 . .
    C C8 0.2044(6) 0.7853(7) 0.5959(3) 0.0377(16) Uani d PDU 0.591(7) 1 A 1
    H H8 0.1592 0.7218 0.6285 0.045 Uiso calc PR 0.591(7) 1 A 1
    C C9 0.1067(12) 0.8255(19) 0.5272(8) 0.038(3) Uani d PDU 0.591(7) 1 A 1
    H H9A 0.0934 0.7491 0.4944 0.058 Uiso calc PR 0.591(7) 1 A 1
    H H9B 0.1497 0.8983 0.5017 0.058 Uiso calc PR 0.591(7) 1 A 1
    H H9C 0.0161 0.8542 0.5424 0.058 Uiso calc PR 0.591(7) 1 A 1
    C C10 0.242(2) 0.9267(11) 0.6349(6) 0.049(3) Uani d PDU 0.591(7) 1 A 1
    H H10A 0.3190 0.9148 0.6726 0.074 Uiso calc PR 0.591(7) 1 A 1
    H H10B 0.1597 0.9605 0.6572 0.074 Uiso calc PR 0.591(7) 1 A 1
    H H10C 0.2697 0.9901 0.5984 0.074 Uiso calc PR 0.591(7) 1 A 1
    C C8' 0.2376(9) 0.8453(9) 0.5658(5) 0.0377(16) Uani d PD 0.41 1 A 2
    H H8' 0.2723 0.9185 0.5353 0.045 Uiso calc PR 0.409(7) 1 A 2
    C C9' 0.0850(17) 0.802(3) 0.5403(13) 0.038(3) Uani d PD 0.41 1 A 2
    H H9D 0.0874 0.7225 0.5100 0.058 Uiso calc PR 0.409(7) 1 A 2
    H H9E 0.0381 0.8740 0.5119 0.058 Uiso calc PR 0.409(7) 1 A 2
    H H9F 0.0337 0.7833 0.5830 0.058 Uiso calc PR 0.409(7) 1 A 2
    C C10' 0.222(3) 0.8905(19) 0.6497(8) 0.049(3) Uani d PD 0.41 1 A 2
    H H10D 0.3053 0.8620 0.6804 0.074 Uiso calc PR 0.409(7) 1 A 2
    H H10E 0.1390 0.8495 0.6673 0.074 Uiso calc PR 0.409(7) 1 A 2
    H H10F 0.2140 0.9872 0.6520 0.074 Uiso calc PR 0.409(7) 1 A 2
loop_
    _atom_site_aniso_label
    _atom_site_aniso_U_11
    _atom_site_aniso_U_22
    _atom_site_aniso_U_33
    _atom_site_aniso_U_12
    _atom_site_aniso_U_13
    _atom_site_aniso_U_23
    Sn1 0.01409(10) 0.01444(11) 0.01334(9) 0.00295(7) -0.00045(7) -0.00018(7)
    Sn2 0.01739(10) 0.01539(11) 0.01707(10) 0.00134(7) -0.00036(8) -0.00515(7)
    S1 0.0253(4) 0.0286(5) 0.0312(4) -0.0025(3) -0.0012(3) -0.0154(3)
    O1 0.0166(10) 0.0185(11) 0.0149(9) 0.0055(8) -0.0037(8) -0.0056(7)
    O2 0.0232(11) 0.0292(13) 0.0288(11) 0.0121(10) -0.0074(9) -0.0140(9)
    N1 0.0213(13) 0.0218(14) 0.0179(11) 0.0058(10) 0.0015(10) -0.0026(10)
    N2 0.0180(12) 0.0163(13) 0.0185(11) 0.0013(10) -0.0003(10) -0.0041(9)
    N3 0.0151(12) 0.0247(14) 0.0167(11) -0.0040(10) -0.0009(9) 0.0004(9)
    C1 0.0340(18) 0.0247(18) 0.0297(16) -0.0028(14) -0.0043(14) 0.0093(13)
    C2 0.0203(15) 0.0321(19) 0.0217(14) -0.0023(13) 0.0037(12) 0.0051(13)
    C3 0.041(2) 0.0187(18) 0.0428(19) -0.0071(15) -0.0072(16) 0.0056(14)
    C4 0.0277(17) 0.048(2) 0.0213(15) -0.0071(16) 0.0084(13) -0.0066(14)
    C5 0.0172(14) 0.0211(16) 0.0188(13) -0.0040(12) 0.0005(11) 0.0005(11)
    C6 0.0181(15) 0.039(2) 0.0281(15) -0.0024(14) -0.0070(13) 0.0017(14)
    C7 0.0211(15) 0.0291(18) 0.0195(13) 0.0050(13) 0.0029(12) -0.0025(12)
    C8 0.029(3) 0.041(4) 0.042(4) 0.015(3) -0.006(2) -0.018(2)
    C9 0.024(4) 0.034(6) 0.056(5) 0.016(3) -0.004(4) -0.009(4)
    C10 0.045(5) 0.039(7) 0.063(5) 0.021(5) -0.009(4) -0.030(5)
    C8' 0.029(3) 0.041(4) 0.042(4) 0.015(3) -0.006(2) -0.018(2)
    C9' 0.024(4) 0.034(6) 0.056(5) 0.016(3) -0.004(4) -0.009(4)
    C10' 0.045(5) 0.039(7) 0.063(5) 0.021(5) -0.009(4) -0.030(5)
loop_
    _geom_bond_atom_site_label_1
    _geom_bond_atom_site_label_2
    _geom_bond_site_symmetry_2
    _geom_bond_distance
    _geom_bond_publ_flag
    Sn1 O1 3_666 2.0633(18) ?
    Sn1 C1 . 2.108(3) ?
    Sn1 C2 . 2.109(3) ?
    Sn1 O1 . 2.1101(18) ?
    Sn1 O2 3_666 2.2377(19) ?
    Sn1 N1 . 2.805(2) ?
    Sn2 O1 . 2.0050(17) ?
    Sn2 C4 . 2.111(3) ?
    Sn2 C3 . 2.115(3) ?
    Sn2 O2 . 2.187(2) ?
    Sn2 N2 . 2.236(2) ?
    S1 C5 . 1.689(3) ?
    O1 Sn1 3_666 2.0633(18) ?
    O2 C8 . 1.408(5) ?
    O2 C8' . 1.411(7) ?
    O2 Sn1 3_666 2.2377(19) ?
    N1 C7 . 1.296(4) ?
    N1 N2 . 1.386(3) ?
    N2 C5 . 1.340(3) ?
    N3 C7 . 1.367(4) ?
    N3 C5 . 1.372(4) ?
    N3 C6 . 1.456(3) ?
    C1 H1A . 0.9800 ?
    C1 H1B . 0.9800 ?
    C1 H1C . 0.9800 ?
    C2 H2A . 0.9800 ?
    C2 H2B . 0.9800 ?
    C2 H2C . 0.9800 ?
    C3 H3A . 0.9800 ?
    C3 H3B . 0.9800 ?
    C3 H3C . 0.9800 ?
    C4 H4A . 0.9800 ?
    C4 H4B . 0.9800 ?
    C4 H4C . 0.9800 ?
    C6 H6A . 0.9800 ?
    C6 H6B . 0.9800 ?
    C6 H6C . 0.9800 ?
    C7 H7 . 0.9500 ?
    C8 C9 . 1.566(9) ?
    C8 C10 . 1.623(9) ?
    C8 H8 . 1.0000 ?
    C9 H9A . 0.9800 ?
    C9 H9B . 0.9800 ?
    C9 H9C . 0.9800 ?
    C10 H10A . 0.9800 ?
    C10 H10B . 0.9800 ?
    C10 H10C . 0.9800 ?
    C8' C9' . 1.563(11) ?
    C8' C10' . 1.629(10) ?
    C8' H8' . 1.0000 ?
    C9' H9D . 0.9800 ?
    C9' H9E . 0.9800 ?
    C9' H9F . 0.9800 ?
    C10' H10D . 0.9800 ?
    C10' H10E . 0.9800 ?
    C10' H10F . 0.9800 ?
loop_
    _geom_angle_atom_site_label_1
    _geom_angle_atom_site_label_2
    _geom_angle_atom_site_label_3
    _geom_angle_site_symmetry_1
    _geom_angle_site_symmetry_3
    _geom_angle
    _geom_angle_publ_flag
    O1 Sn1 C1 3_666 . 106.13(11) ?
    O1 Sn1 C2 3_666 . 107.34(10) ?
    C1 Sn1 C2 . . 145.41(12) ?
    O1 Sn1 O1 3_666 . 74.45(8) ?
    C1 Sn1 O1 . . 98.98(11) ?
    C2 Sn1 O1 . . 98.10(10) ?
    O1 Sn1 O2 3_666 3_666 72.74(7) ?
    C1 Sn1 O2 . 3_666 91.03(11) ?
    C2 Sn1 O2 . 3_666 90.66(11) ?
    O1 Sn1 O2 . 3_666 147.18(7) ?
    O1 Sn1 N1 3_666 . 148.65(7) ?
    C1 Sn1 N1 . . 77.85(10) ?
    C2 Sn1 N1 . . 78.21(9) ?
    O1 Sn1 N1 . . 74.22(7) ?
    O2 Sn1 N1 3_666 . 138.60(7) ?
    O1 Sn2 C4 . . 111.77(11) ?
    O1 Sn2 C3 . . 111.73(11) ?
    C4 Sn2 C3 . . 136.43(14) ?
    O1 Sn2 O2 . . 74.96(7) ?
    C4 Sn2 O2 . . 94.53(11) ?
    C3 Sn2 O2 . . 94.29(11) ?
    O1 Sn2 N2 . . 84.34(8) ?
    C4 Sn2 N2 . . 92.98(11) ?
    C3 Sn2 N2 . . 93.49(12) ?
    O2 Sn2 N2 . . 159.29(8) ?
    Sn2 O1 Sn1 . 3_666 112.53(9) ?
    Sn2 O1 Sn1 . . 141.87(9) ?
    Sn1 O1 Sn1 3_666 . 105.55(8) ?
    C8 O2 Sn2 . . 126.6(3) ?
    C8' O2 Sn2 . . 129.7(4) ?
    C8 O2 Sn1 . 3_666 127.2(3) ?
    C8' O2 Sn1 . 3_666 126.9(4) ?
    Sn2 O2 Sn1 . 3_666 99.75(8) ?
    C7 N1 N2 . . 106.3(2) ?
    C7 N1 Sn1 . . 141.58(19) ?
    N2 N1 Sn1 . . 112.10(15) ?
    C5 N2 N1 . . 109.5(2) ?
    C5 N2 Sn2 . . 123.10(19) ?
    N1 N2 Sn2 . . 127.45(16) ?
    C7 N3 C5 . . 106.7(2) ?
    C7 N3 C6 . . 127.5(3) ?
    C5 N3 C6 . . 125.8(2) ?
    Sn1 C1 H1A . . 109.5 ?
    Sn1 C1 H1B . . 109.5 ?
    H1A C1 H1B . . 109.5 ?
    Sn1 C1 H1C . . 109.5 ?
    H1A C1 H1C . . 109.5 ?
    H1B C1 H1C . . 109.5 ?
    Sn1 C2 H2A . . 109.5 ?
    Sn1 C2 H2B . . 109.5 ?
    H2A C2 H2B . . 109.5 ?
    Sn1 C2 H2C . . 109.5 ?
    H2A C2 H2C . . 109.5 ?
    H2B C2 H2C . . 109.5 ?
    Sn2 C3 H3A . . 109.5 ?
    Sn2 C3 H3B . . 109.5 ?
    H3A C3 H3B . . 109.5 ?
    Sn2 C3 H3C . . 109.5 ?
    H3A C3 H3C . . 109.5 ?
    H3B C3 H3C . . 109.5 ?
    Sn2 C4 H4A . . 109.5 ?
    Sn2 C4 H4B . . 109.5 ?
    H4A C4 H4B . . 109.5 ?
    Sn2 C4 H4C . . 109.5 ?
    H4A C4 H4C . . 109.5 ?
    H4B C4 H4C . . 109.5 ?
    N2 C5 N3 . . 106.6(2) ?
    N2 C5 S1 . . 126.7(2) ?
    N3 C5 S1 . . 126.6(2) ?
    N3 C6 H6A . . 109.5 ?
    N3 C6 H6B . . 109.5 ?
    H6A C6 H6B . . 109.5 ?
    N3 C6 H6C . . 109.5 ?
    H6A C6 H6C . . 109.5 ?
    H6B C6 H6C . . 109.5 ?
    N1 C7 N3 . . 110.9(3) ?
    N1 C7 H7 . . 124.5 ?
    N3 C7 H7 . . 124.5 ?
    O2 C8 C9 . . 106.9(8) ?
    O2 C8 C10 . . 107.4(8) ?
    C9 C8 C10 . . 103.1(10) ?
    O2 C8 H8 . . 112.9 ?
    C9 C8 H8 . . 112.9 ?
    C10 C8 H8 . . 112.9 ?
    C8 C9 H9A . . 109.5 ?
    C8 C9 H9B . . 109.5 ?
    H9A C9 H9B . . 109.5 ?
    C8 C9 H9C . . 109.5 ?
    H9A C9 H9C . . 109.5 ?
    H9B C9 H9C . . 109.5 ?
    C8 C10 H10A . . 109.5 ?
    C8 C10 H10B . . 109.5 ?
    H10A C10 H10B . . 109.5 ?
    C8 C10 H10C . . 109.5 ?
    H10A C10 H10C . . 109.5 ?
    H10B C10 H10C . . 109.5 ?
    O2 C8' C9' . . 111.1(13) ?
    O2 C8' C10' . . 105.3(11) ?
    C9' C8' C10' . . 102.0(16) ?
    O2 C8' H8' . . 112.6 ?
    C9' C8' H8' . . 112.6 ?
    C10' C8' H8' . . 112.6 ?
    C8' C9' H9D . . 109.5 ?
    C8' C9' H9E . . 109.5 ?
    H9D C9' H9E . . 109.5 ?
    C8' C9' H9F . . 109.5 ?
    H9D C9' H9F . . 109.5 ?
    H9E C9' H9F . . 109.5 ?
    C8' C10' H10D . . 109.5 ?
    C8' C10' H10E . . 109.5 ?
    H10D C10' H10E . . 109.5 ?
    C8' C10' H10F . . 109.5 ?
    H10D C10' H10F . . 109.5 ?
    H10E C10' H10F . . 109.5 ?
loop_
    _geom_torsion_atom_site_label_1
    _geom_torsion_atom_site_label_2
    _geom_torsion_atom_site_label_3
    _geom_torsion_atom_site_label_4
    _geom_torsion_site_symmetry_1
    _geom_torsion_site_symmetry_2
    _geom_torsion_site_symmetry_3
    _geom_torsion_site_symmetry_4
    _geom_torsion
    _geom_torsion_publ_flag
    C4 Sn2 O1 Sn1 . . . 3_666 87.73(13) ?
    C3 Sn2 O1 Sn1 . . . 3_666 -89.81(13) ?
    O2 Sn2 O1 Sn1 . . . 3_666 -1.17(9) ?
    N2 Sn2 O1 Sn1 . . . 3_666 178.69(11) ?
    C4 Sn2 O1 Sn1 . . . . -88.87(19) ?
    C3 Sn2 O1 Sn1 . . . . 93.60(19) ?
    O2 Sn2 O1 Sn1 . . . . -177.76(18) ?
    N2 Sn2 O1 Sn1 . . . . 2.09(16) ?
    O1 Sn1 O1 Sn2 3_666 . . . 176.7(2) ?
    C1 Sn1 O1 Sn2 . . . . 72.38(18) ?
    C2 Sn1 O1 Sn2 . . . . -77.43(18) ?
    O2 Sn1 O1 Sn2 3_666 . . . 178.55(13) ?
    N1 Sn1 O1 Sn2 . . . . -2.19(15) ?
    O1 Sn1 O1 Sn1 3_666 . . 3_666 0.0 ?
    C1 Sn1 O1 Sn1 . . . 3_666 -104.36(11) ?
    C2 Sn1 O1 Sn1 . . . 3_666 105.84(11) ?
    O2 Sn1 O1 Sn1 3_666 . . 3_666 1.82(19) ?
    N1 Sn1 O1 Sn1 . . . 3_666 -178.92(10) ?
    O1 Sn2 O2 C8 . . . . 154.1(4) ?
    C4 Sn2 O2 C8 . . . . 42.7(4) ?
    C3 Sn2 O2 C8 . . . . -94.6(4) ?
    N2 Sn2 O2 C8 . . . . 153.7(4) ?
    O1 Sn2 O2 C8' . . . . -158.3(6) ?
    C4 Sn2 O2 C8' . . . . 90.3(6) ?
    C3 Sn2 O2 C8' . . . . -47.0(6) ?
    N2 Sn2 O2 C8' . . . . -158.7(6) ?
    O1 Sn2 O2 Sn1 . . . 3_666 1.01(8) ?
    C4 Sn2 O2 Sn1 . . . 3_666 -110.34(12) ?
    C3 Sn2 O2 Sn1 . . . 3_666 112.37(12) ?
    N2 Sn2 O2 Sn1 . . . 3_666 0.6(3) ?
    O1 Sn1 N1 C7 3_666 . . . 178.4(3) ?
    C1 Sn1 N1 C7 . . . . 77.3(3) ?
    C2 Sn1 N1 C7 . . . . -77.5(3) ?
    O1 Sn1 N1 C7 . . . . -179.6(3) ?
    O2 Sn1 N1 C7 3_666 . . . -0.2(4) ?
    O1 Sn1 N1 N2 3_666 . . . -0.8(3) ?
    C1 Sn1 N1 N2 . . . . -101.9(2) ?
    C2 Sn1 N1 N2 . . . . 103.28(19) ?
    O1 Sn1 N1 N2 . . . . 1.24(17) ?
    O2 Sn1 N1 N2 3_666 . . . -179.37(16) ?
    C7 N1 N2 C5 . . . . -0.3(3) ?
    Sn1 N1 N2 C5 . . . . 179.15(17) ?
    C7 N1 N2 Sn2 . . . . 179.8(2) ?
    Sn1 N1 N2 Sn2 . . . . -0.7(3) ?
    O1 Sn2 N2 C5 . . . . 179.9(2) ?
    C4 Sn2 N2 C5 . . . . -68.5(2) ?
    C3 Sn2 N2 C5 . . . . 68.4(2) ?
    O2 Sn2 N2 C5 . . . . -179.7(2) ?
    O1 Sn2 N2 N1 . . . . -0.2(2) ?
    C4 Sn2 N2 N1 . . . . 111.4(2) ?
    C3 Sn2 N2 N1 . . . . -111.8(2) ?
    O2 Sn2 N2 N1 . . . . 0.2(4) ?
    N1 N2 C5 N3 . . . . 0.5(3) ?
    Sn2 N2 C5 N3 . . . . -179.64(17) ?
    N1 N2 C5 S1 . . . . -178.2(2) ?
    Sn2 N2 C5 S1 . . . . 1.6(4) ?
    C7 N3 C5 N2 . . . . -0.5(3) ?
    C6 N3 C5 N2 . . . . 179.2(3) ?
    C7 N3 C5 S1 . . . . 178.3(2) ?
    C6 N3 C5 S1 . . . . -2.1(4) ?
    N2 N1 C7 N3 . . . . 0.0(3) ?
    Sn1 N1 C7 N3 . . . . -179.2(2) ?
    C5 N3 C7 N1 . . . . 0.3(3) ?
    C6 N3 C7 N1 . . . . -179.4(3) ?
    C8' O2 C8 C9 . . . . 52.9(10) ?
    Sn2 O2 C8 C9 . . . . 162.6(6) ?
    Sn1 O2 C8 C9 3_666 . . . -51.5(9) ?
    C8' O2 C8 C10 . . . . -57.2(10) ?
    Sn2 O2 C8 C10 . . . . 52.5(8) ?
    Sn1 O2 C8 C10 3_666 . . . -161.6(5) ?
    C8 O2 C8' C9' . . . . -56.5(13) ?
    Sn2 O2 C8' C9' . . . . -157.3(11) ?
    Sn1 O2 C8' C9' 3_666 . . . 48.5(14) ?
    C8 O2 C8' C10' . . . . 53.2(12) ?
    Sn2 O2 C8' C10' . . . . -47.6(13) ?
    Sn1 O2 C8' C10' 3_666 . . . 158.2(10) ?
