# Supplementary material for: Di-μ2-isopropano­lato-octa­methyl­bis­(μ-4-methyl-5-sulfanyl­idene-4,5-dihydro-1H-1,2,4-triazol-1-ido-κ2 N 1:N 2)di-μ3-oxido-tetra­tin(IV)
Source: Acta Crystallogr Sect E Struct Rep Online. 2012 Nov 28;68(Pt 12):m1546. doi: 10.1107/S160053681204771X (PMC3588787; doi:10.1107/S160053681204771X)
Supplement: Supplementary file 2 [file e-68-m1546-Isup2.hkl]

# 
# h,k,l, Fc-squared, Fo-squared, sigma(Fo-squared) and status flag 
# 
data_I
_shelx_title '  P21/c' 
_shelx_refln_list_code          4 
_shelx_F_calc_maximum      341.24 
_exptl_crystal_F_000       944.00 
_reflns_d_resolution_high  0.7680 
 
loop_ 
 _symmetry_equiv_pos_as_xyz 
 'x, y, z' 
 '-x, y+1/2, -z+1/2' 
 '-x, -y, -z' 
 'x, -y-1/2, z-1/2' 
 
_cell_length_a     9.6009 
_cell_length_b    10.0839 
_cell_length_c    18.3971 
_cell_angle_alpha  90.000 
_cell_angle_beta   94.667 
_cell_angle_gamma  90.000 
 
_shelx_F_squared_multiplier     1.000 
 
loop_ 
 _refln_index_h 
 _refln_index_k 
 _refln_index_l 
 _refln_F_squared_calc 
 _refln_F_squared_meas 
 _refln_F_squared_sigma 
 _refln_observed_status 
   2   0   0     1000.72      888.72     62.51 o 
   3   0   0      888.15      895.40     55.82 o 
   4   0   0     1530.61     1511.57     67.82 o 
   5   0   0     3030.99     2714.05     85.05 o 
   6   0   0    16917.28    16531.60    322.14 o 
   7   0   0    36361.91    37650.93    611.90 o 
   8   0   0       13.17       -7.72     19.72 o 
   9   0   0     5841.72     6012.25    235.09 o 
  10   0   0     8481.29     8818.53    648.34 o 
  11   0   0     2366.29     2240.75    151.75 o 
  12   0   0       78.93      148.69     84.83 o 
   2   1   0     3449.28     3703.02     68.17 o 
   3   1   0       63.44       81.25     13.91 o 
   4   1   0    37309.65    38198.75    404.97 o 
   5   1   0    38392.71    39451.69    399.69 o 
   6   1   0    10783.39    11292.60    181.92 o 
   7   1   0     4877.90     5001.17    122.77 o 
   8   1   0     2319.32     2493.62     96.35 o 
   9   1   0     2582.53     2648.15    127.77 o 
  10   1   0     4691.78     4833.87    154.60 o 
  11   1   0     7057.73     7244.72    245.74 o 
  12   1   0     5027.40     4579.56    372.75 o 
   0   2   0     7569.01     7644.31    272.86 o 
   1   2   0    13797.62    13846.48    169.27 o 
   2   2   0    12063.72    11635.93    153.08 o 
   3   2   0    30312.11    29096.16    372.07 o 
   4   2   0    20212.59    19691.95    289.77 o 
   5   2   0     2342.34     2330.79     70.75 o 
   6   2   0      167.22      169.28     21.76 o 
   7   2   0      216.31      221.17     27.65 o 
   8   2   0      122.86      118.63     26.27 o 
   9   2   0        7.07      -23.44     27.13 o 
  10   2   0      709.62      636.27     56.96 o 
  11   2   0       19.70       23.45     29.71 o 
  12   2   0     1757.81     1735.03    162.26 o 
   1   3   0    12607.85    12212.98    158.40 o 
   2   3   0    22364.39    21438.47    222.26 o 
   3   3   0     2479.81     2220.18     54.06 o 
   4   3   0        1.52       25.61      9.08 o 
   5   3   0     1270.96     1415.50     47.75 o 
   6   3   0       59.38       76.57     16.71 o 
   7   3   0     7731.59     8163.44    172.72 o 
   8   3   0    22400.35    22526.59    579.53 o 
   9   3   0    11934.85    12067.18    268.78 o 
  10   3   0      138.04      105.25     51.37 o 
  11   3   0      488.20      478.85     66.83 o 
  12   3   0      246.87      241.85     58.10 o 
   0   4   0      433.10      370.10     41.38 o 
   1   4   0     1528.22     1439.12     57.15 o 
   2   4   0     2294.84     2151.19     50.19 o 
   3   4   0    13248.20    12850.86    176.29 o 
   4   4   0     5223.54     4741.14     94.93 o 
   5   4   0      565.79      613.80     31.74 o 
   6   4   0      219.67      238.79     20.76 o 
   7   4   0        2.19        1.69     16.87 o 
   8   4   0      144.98      164.12     30.12 o 
   9   4   0       16.76       -2.38     19.36 o 
  10   4   0     1049.36     1006.38     68.75 o 
  11   4   0        2.41      -38.06     38.06 o 
   1   5   0     4446.37     4871.80    125.01 o 
   2   5   0     8235.22     8618.48    214.01 o 
   3   5   0      183.23      215.33     20.33 o 
   4   5   0    10374.95    10803.57    190.40 o 
   5   5   0    14431.09    14610.31    259.93 o 
   6   5   0     2646.54     2660.44     90.43 o 
   7   5   0       57.31       19.41     19.92 o 
   8   5   0      229.65      258.44     33.55 o 
   9   5   0      296.88      379.63     46.33 o 
  10   5   0      552.30      641.58     85.39 o 
  11   5   0     3326.18     2994.25    187.68 o 
   0   6   0    21795.44    22385.22    305.87 o 
   1   6   0    10901.22    11407.48    161.67 o 
   2   6   0      337.57      255.40     25.70 o 
   3   6   0    15122.52    15330.16    191.30 o 
   4   6   0     5164.29     5069.95    127.76 o 
   5   6   0      247.48      337.50     39.81 o 
   6   6   0     6729.97     6855.42    146.90 o 
   7   6   0     6282.97     6133.04    182.29 o 
   8   6   0      239.83      244.76     35.46 o 
   9   6   0     2219.63     2186.74    115.48 o 
  10   6   0     4751.69     4500.59    225.51 o 
  11   6   0      340.92      385.97     76.01 o 
   1   7   0     2492.47     2540.23    102.92 o 
   2   7   0      507.07      511.65     40.55 o 
   3   7   0        1.49       10.71     15.88 o 
   4   7   0      200.47      189.31     24.94 o 
   5   7   0      370.25      384.91     36.83 o 
   6   7   0      348.63      322.90     34.86 o 
   7   7   0     1547.22     1619.94     84.58 o 
   8   7   0     1591.22     1631.97     85.73 o 
   9   7   0      263.45      266.95     52.08 o 
  10   7   0       99.85      174.17     85.44 o 
   0   8   0    12540.78    12371.56    399.32 o 
   1   8   0     6906.66     7194.86    281.58 o 
   2   8   0       38.45      109.09     43.70 o 
   3   8   0       20.46       34.44     41.56 o 
   4   8   0       49.15      142.42     56.03 o 
   5   8   0      475.95      449.13     53.60 o 
   6   8   0     4989.81     5275.09    196.49 o 
   7   8   0     3617.59     3680.71    198.10 o 
   8   8   0      251.96      257.55     60.91 o 
   9   8   0     1780.06     1831.05    152.42 o 
   1   9   0     2665.61     2628.73    129.92 o 
   2   9   0     2043.44     2164.98    160.11 o 
   3   9   0      107.19       71.34     68.21 o 
   4   9   0     7308.35     7115.71    314.39 o 
   5   9   0    12752.14    13104.68    458.54 o 
   6   9   0     5024.96     5139.94    234.93 o 
   7   9   0      431.54      536.40     80.22 o 
   8   9   0       98.84       39.48     46.10 o 
   9   9   0        5.41      -10.27     36.10 o 
   0  10   0     9089.05     9486.27    523.13 o 
   1  10   0     3456.01     3580.51    140.09 o 
   2  10   0     2817.96     3114.68    207.60 o 
   3  10   0     1677.37     1501.83    147.76 o 
   4  10   0     1362.05     1546.47    167.90 o 
   5  10   0      478.67      540.77     96.83 o 
   6  10   0      130.31       51.43     49.91 o 
   7  10   0     1608.29     1874.79    153.15 o 
   8  10   0      104.14      144.05     53.09 o 
   1  11   0     6063.82     5941.28    308.56 o 
   2  11   0     4511.00     4498.28    260.72 o 
   3  11   0      779.83      821.35    117.67 o 
   4  11   0       45.17       51.94     50.63 o 
   5  11   0        0.05       -5.18    115.78 o 
   6  11   0       78.38       43.01     53.44 o 
   0  12   0      304.13      327.78    116.43 o 
   1  12   0      495.70      456.15     94.64 o 
   2  12   0     2805.34     2845.79    217.70 o 
   3  12   0     9915.16    10511.99    867.30 o 
   4  12   0     7967.50     8057.85    390.14 o 
   5  12   0      257.09      314.32     84.48 o 
   1  13   0      198.54      193.12     76.70 o 
 -12   1   1      323.80      412.56    165.53 o 
 -11   1   1     1143.27     1133.76     78.21 o 
 -10   1   1     1363.00     1334.41     86.42 o 
  -9   1   1     1115.16     1067.50     67.70 o 
  -8   1   1      590.11      653.41     50.19 o 
  -7   1   1    16241.58    16944.53    228.49 o 
  -6   1   1    14395.90    14773.32    234.55 o 
  -5   1   1     1437.55     1668.32     50.17 o 
  -4   1   1     3616.64     3560.00     72.59 o 
  -3   1   1     5336.47     5492.14    102.16 o 
  -2   1   1     2177.51     2174.79     50.78 o 
  -1   1   1    32889.72    30705.25    709.20 o 
   1   1   1     5273.06     5110.65    107.70 o 
   2   1   1       32.46       54.13      6.60 o 
   3   1   1     6044.72     5897.67    119.77 o 
   4   1   1     3714.26     3487.35     80.54 o 
   5   1   1        0.37       35.45     13.29 o 
   6   1   1    10419.06    10842.43    164.88 o 
   7   1   1     5176.12     5239.53    139.00 o 
   8   1   1      293.79      400.47     45.81 o 
   9   1   1     4831.20     5023.59    148.47 o 
  10   1   1     8206.73     8620.21    212.98 o 
  11   1   1     1272.63     1202.75    100.96 o 
  12   1   1      188.80       26.68     58.87 o 
 -12   2   1     3711.82     3407.50    220.01 o 
 -11   2   1     6812.79     6836.87    242.04 o 
 -10   2   1     2399.53     2342.83    107.56 o 
  -9   2   1     1897.96     1780.62     93.72 o 
  -8   2   1       76.84       65.89     27.94 o 
  -7   2   1       44.37       21.69     14.55 o 
  -6   2   1     5133.13     4862.37    119.04 o 
  -5   2   1    13890.29    13536.52    189.58 o 
  -4   2   1     5159.45     5172.23     91.90 o 
  -3   2   1     8388.33     8281.49    126.66 o 
  -2   2   1    80821.67    78330.76    805.51 o 
  -1   2   1     7108.68     7155.37    101.44 o 
   0   2   1    10596.28    10390.35    153.73 o 
   1   2   1      488.01      410.02     23.67 o 
   2   2   1     2275.30     2195.51     46.51 o 
   3   2   1      690.94      666.74     24.33 o 
   4   2   1    28718.62    28270.49    376.30 o 
   5   2   1    50169.47    51298.37    749.39 o 
   6   2   1     9068.76     9282.28    149.31 o 
   7   2   1       18.84       40.14     24.50 o 
   8   2   1     2731.25     2500.93    111.39 o 
   9   2   1       25.08      -29.40     32.20 o 
  10   2   1      240.00      213.12     36.39 o 
  11   2   1     2279.43     2552.01    143.96 o 
  12   2   1     2105.97     2059.01    216.81 o 
 -12   3   1       20.44      -14.52     28.82 o 
 -11   3   1      419.07      470.05     65.28 o 
 -10   3   1     1268.84     1235.67     82.25 o 
  -9   3   1     2538.82     2665.07    115.78 o 
  -8   3   1     1398.44     1332.63     77.17 o 
  -7   3   1     1413.84     1595.48     76.33 o 
  -6   3   1     5932.26     6134.23    145.32 o 
  -5   3   1     3934.22     4066.79     88.86 o 
  -4   3   1     9930.01     9929.49    134.66 o 
  -3   3   1     6933.48     6160.56    100.96 o 
  -2   3   1     9428.00     9793.84    164.01 o 
  -1   3   1     8009.57     8018.24    112.84 o 
   0   3   1      381.72      297.04     26.09 o 
   1   3   1    10896.06    10849.36    195.04 o 
   2   3   1     1063.23     1134.08     35.44 o 
   3   3   1      313.69      293.41     18.65 o 
   4   3   1      368.07      363.87     20.43 o 
   5   3   1       17.20       28.06     10.60 o 
   6   3   1     2532.94     2408.13     66.13 o 
   7   3   1     2557.50     2650.14     85.24 o 
   8   3   1      159.86      202.31     44.74 o 
   9   3   1     1315.51     1296.50    101.78 o 
  10   3   1     2833.07     2832.68    211.51 o 
  11   3   1     1070.22     1173.15     88.88 o 
  12   3   1      663.31      635.61     82.26 o 
 -11   4   1        3.24       -3.76     30.74 o 
 -10   4   1      797.06      854.00     55.72 o 
  -9   4   1     6615.85     6480.18    152.12 o 
  -8   4   1    12657.51    12879.79    258.30 o 
  -7   4   1     5077.74     5011.83    118.81 o 
  -6   4   1     2929.91     2897.35     83.10 o 
  -5   4   1    13464.99    13116.86    178.54 o 
  -4   4   1     5178.35     4911.28     98.25 o 
  -3   4   1      516.70      529.70     35.36 o 
  -2   4   1     2897.15     3014.78     59.03 o 
  -1   4   1        6.17       11.85     10.15 o 
   0   4   1     4947.93     4643.53    128.78 o 
   1   4   1    54231.18    52933.76    616.58 o 
   2   4   1    51139.11    49455.70    555.63 o 
   3   4   1    14948.97    14774.41    193.55 o 
   4   4   1       54.52       61.27     11.69 o 
   5   4   1        2.74       15.66      9.62 o 
   6   4   1     2898.10     2852.72     68.33 o 
   7   4   1     4115.23     3963.52    102.84 o 
   8   4   1    15837.16    16006.52    334.33 o 
   9   4   1     7548.58     7805.17    187.39 o 
  10   4   1        0.57       -3.58     28.43 o 
  11   4   1     2722.71     2726.30    167.86 o 
 -11   5   1     2349.74     2356.71    162.90 o 
 -10   5   1    10409.66    10420.65    343.12 o 
  -9   5   1     4670.33     4703.68    143.01 o 
  -8   5   1      477.60      482.18     44.86 o 
  -7   5   1      753.01      874.70     49.20 o 
  -6   5   1     1292.19     1327.71     58.94 o 
  -5   5   1     3272.34     3329.95     90.67 o 
  -4   5   1    27548.00    28215.66    417.11 o 
  -3   5   1    52522.16    51857.11    505.43 o 
  -2   5   1    14429.07    13721.20    176.15 o 
  -1   5   1       79.44       67.14     16.78 o 
   0   5   1        7.72       14.63      8.97 o 
   1   5   1     1351.83     1384.77     52.95 o 
   2   5   1     3240.02     3148.41     70.39 o 
   3   5   1     3115.41     3351.01     88.57 o 
   4   5   1     2987.00     3092.46     75.55 o 
   5   5   1      594.15      578.59     33.54 o 
   6   5   1    10633.08    10607.06    243.05 o 
   7   5   1    10832.04    10957.20    220.33 o 
   8   5   1     1709.57     1775.71     95.41 o 
   9   5   1        6.26       34.97     26.55 o 
  10   5   1      305.12      240.94     59.74 o 
  11   5   1      472.55      532.71    106.15 o 
 -11   6   1     5367.74     5387.55    256.12 o 
 -10   6   1     1948.12     1713.80    138.69 o 
  -9   6   1      275.05      228.39     33.48 o 
  -8   6   1     1415.36     1420.73     76.48 o 
  -7   6   1     1965.98     1903.34     80.83 o 
  -6   6   1       49.41       54.39     18.73 o 
  -5   6   1      433.05      471.27     39.49 o 
  -4   6   1     2996.78     3160.51     80.72 o 
  -3   6   1     1467.30     1328.52     41.62 o 
  -2   6   1    13217.25    12906.77    228.53 o 
  -1   6   1     8515.89     8626.98    172.08 o 
   0   6   1     1878.63     1921.92     46.82 o 
   1   6   1    10358.71    10066.15    171.08 o 
   2   6   1     7754.31     7547.67    132.97 o 
   3   6   1    10528.56    10644.35    148.52 o 
   4   6   1    13388.28    13714.34    392.59 o 
   5   6   1    18208.76    17640.13    288.04 o 
   6   6   1    10476.40    10259.66    241.23 o 
   7   6   1     1712.18     1701.22     67.78 o 
   8   6   1     1739.82     1730.95     98.50 o 
   9   6   1     1069.37     1154.83     84.57 o 
  10   6   1     1791.08     1897.03    149.54 o 
  11   6   1      618.63      557.61     88.26 o 
 -10   7   1      345.41      312.63     80.08 o 
  -9   7   1        1.33       -2.84     20.42 o 
  -8   7   1     3648.17     3595.96    160.52 o 
  -7   7   1    21323.89    22083.75    391.33 o 
  -6   7   1    27541.59    26997.13    558.17 o 
  -5   7   1     6386.28     6444.10    140.38 o 
  -4   7   1      123.92      120.47     22.84 o 
  -3   7   1     1132.38     1041.16     74.35 o 
  -2   7   1     7445.86     7056.60    180.04 o 
  -1   7   1    19290.37    19499.44    347.30 o 
   0   7   1    37176.96    37100.18    366.41 o 
   1   7   1    24216.42    25351.14    410.56 o 
   2   7   1      330.18      347.27     35.29 o 
   3   7   1    12329.85    12416.48    227.92 o 
   4   7   1     3188.86     2959.52    115.66 o 
   5   7   1       74.93       88.07     33.42 o 
   6   7   1     1592.32     1533.42     90.17 o 
   7   7   1      472.72      412.14     70.99 o 
   8   7   1      526.72      552.69     82.27 o 
   9   7   1    10307.74    10500.59    367.51 o 
  10   7   1    11356.62    11882.33    480.46 o 
  -9   8   1        0.41      -34.21     34.21 o 
  -8   8   1        0.69       23.32     22.26 o 
  -7   8   1      739.08      777.19     62.29 o 
  -6   8   1     2735.89     2681.69    112.97 o 
  -5   8   1     2548.92     2402.00    141.15 o 
  -4   8   1     1168.95     1114.13    113.35 o 
  -3   8   1      908.82      930.86     79.15 o 
  -2   8   1    18079.31    18469.66    401.68 o 
  -1   8   1    13062.87    13441.08    407.59 o 
   0   8   1      965.89     1071.62     76.48 o 
   1   8   1        4.05      -19.13     38.05 o 
   2   8   1     1831.01     1655.66    130.42 o 
   3   8   1     2099.33     2063.82    115.70 o 
   4   8   1    12677.65    12510.15    337.39 o 
   5   8   1    27488.03    26396.20    438.28 o 
   6   8   1     9517.90     9572.09    318.45 o 
   7   8   1      407.66      453.81     90.22 o 
   8   8   1        2.05       63.27     44.06 o 
   9   8   1      177.50        3.75     58.68 o 
  -9   9   1     1286.91     1564.20    144.17 o 
  -8   9   1      942.64      937.40    110.86 o 
  -7   9   1      361.68      318.48     65.33 o 
  -6   9   1      789.10      785.95     92.69 o 
  -5   9   1     3316.47     3440.92    219.25 o 
  -4   9   1     3613.42     3781.93    266.17 o 
  -3   9   1     7241.73     7100.68    305.91 o 
  -2   9   1     3646.86     3556.73    250.71 o 
  -1   9   1      379.27      350.41     53.96 o 
   0   9   1      443.38      444.45     47.67 o 
   1   9   1      924.22     1021.49     74.94 o 
   2   9   1      731.13      596.93     86.34 o 
   3   9   1      414.91      407.38     77.64 o 
   4   9   1      697.88      657.97     99.28 o 
   5   9   1      138.25      171.16     69.41 o 
   6   9   1     2397.42     2361.85    137.03 o 
   7   9   1     1377.81     1322.62    124.18 o 
   8   9   1      311.17      242.63     63.40 o 
   9   9   1      417.71      483.14     89.05 o 
  -8  10   1     4508.35     4529.58    245.94 o 
  -7  10   1     1603.03     1389.83    134.71 o 
  -6  10   1      645.61      585.14     86.14 o 
  -5  10   1     4615.81     4657.21    268.92 o 
  -4  10   1     1602.10     1833.09    167.55 o 
  -3  10   1      121.09      106.77     53.68 o 
  -2  10   1     1345.00     1188.64    217.43 o 
  -1  10   1     1334.17     1376.34     77.67 o 
   0  10   1     1638.67     1472.71    140.81 o 
   1  10   1     9864.58    10055.07    267.61 o 
   2  10   1     9704.65    10502.77    396.44 o 
   3  10   1     1073.19     1191.51    203.80 o 
   4  10   1       19.77       21.53     49.29 o 
   5  10   1      178.02      203.65     64.72 o 
   6  10   1      125.52       28.14     36.01 o 
   7  10   1     2379.33     2337.39    172.17 o 
   8  10   1     4213.53     4251.83    389.03 o 
  -6  11   1       27.84      -24.93     54.36 o 
  -5  11   1      222.15      366.05     89.26 o 
  -4  11   1     2410.96     2674.91    208.17 o 
  -3  11   1     2439.99     2367.20    386.23 o 
  -2  11   1      789.08      726.71    107.19 o 
  -1  11   1      125.70      204.52     67.10 o 
   0  11   1      162.32      135.48     69.54 o 
   1  11   1        7.55       -3.48     64.45 o 
   2  11   1       49.42       42.09     65.67 o 
   3  11   1     1787.45     1713.63    163.71 o 
   4  11   1      578.38      567.09     98.01 o 
   5  11   1       45.93       37.93     48.72 o 
   6  11   1     1653.45     1756.73    151.61 o 
  -5  12   1      754.75      775.28    125.81 o 
  -4  12   1      500.83      671.91    135.29 o 
  -3  12   1       40.05       25.22     51.11 o 
  -2  12   1      434.93      486.52    162.30 o 
  -1  12   1     1366.80     1596.38    162.68 o 
   0  12   1       12.05       28.43     79.42 o 
   1  12   1      111.37      167.39     59.23 o 
   2  12   1      229.44      274.80     70.76 o 
   3  12   1        1.29        4.56     41.91 o 
   4  12   1      904.75      944.16    135.92 o 
  -1  13   1     1443.43     1428.36    162.29 o 
   0  13   1     2942.23     3360.95    246.68 o 
   1  13   1      750.89      668.34    132.31 o 
 -12   0   2     3644.74     3227.77    291.87 o 
 -11   0   2       36.56       47.56     32.45 o 
 -10   0   2     1795.96     1847.62    133.72 o 
  -9   0   2     1046.74     1080.25    101.22 o 
  -8   0   2    13086.92    13275.74    298.97 o 
  -7   0   2    33617.75    33500.38    583.79 o 
  -6   0   2    50068.09    50231.85    818.93 o 
  -5   0   2    13754.38    15133.18    223.18 o 
  -4   0   2     7396.14     7080.20    122.85 o 
  -3   0   2      364.87      339.74     20.02 o 
  -2   0   2     2459.41     2551.40    105.92 o 
   2   0   2    30599.25    29708.45    637.10 o 
   3   0   2   116446.33   113778.36   1861.54 o 
   4   0   2    54554.09    56810.82   1016.81 o 
   5   0   2     2858.11     3277.15    160.29 o 
   6   0   2     1383.69     1252.54     79.59 o 
   7   0   2     1176.44     1188.57     83.48 o 
   8   0   2     2650.47     2620.66    135.79 o 
   9   0   2    23202.13    23875.18    557.10 o 
  10   0   2    22599.18    24163.39    578.67 o 
  11   0   2     6039.69     6441.59    436.20 o 
  12   0   2        0.85       18.35     55.15 o 
 -12   1   2     1259.24     1137.41    124.32 o 
 -11   1   2     2110.32     2153.66    125.08 o 
 -10   1   2      499.38      459.05     48.35 o 
  -9   1   2      946.99      902.04     62.48 o 
  -8   1   2     4978.22     5080.85    121.49 o 
  -7   1   2     1127.54     1207.25     54.69 o 
  -6   1   2        2.32       21.77     15.68 o 
  -5   1   2     2096.96     1959.53     57.84 o 
  -4   1   2     6346.45     6330.79    103.64 o 
  -3   1   2    15910.07    16158.74    162.06 o 
  -2   1   2    33417.55    33250.39    354.92 o 
  -1   1   2   115101.89   104808.76   2337.71 o 
   1   1   2       50.03       48.92      7.46 o 
   2   1   2     9202.98     9324.81    176.51 o 
   3   1   2    24571.93    24998.51    385.00 o 
   4   1   2    22452.01    24340.47    338.00 o 
   5   1   2    18382.31    19078.30    268.71 o 
   6   1   2     9171.89     9096.63    145.76 o 
   7   1   2       42.49       88.91     22.09 o 
   8   1   2     5004.27     5079.05    171.87 o 
   9   1   2     1059.37     1145.37     67.19 o 
  10   1   2       14.93       18.24     21.96 o 
  11   1   2       43.80      -18.39     59.08 o 
  12   1   2       91.64       55.68     54.49 o 
 -12   2   2      842.25      897.59     89.54 o 
 -11   2   2     3815.37     3841.08    146.64 o 
 -10   2   2     9069.04     9333.72    230.32 o 
  -9   2   2    13684.80    14123.86    283.56 o 
  -8   2   2     1184.23     1272.78     64.79 o 
  -7   2   2       17.02       48.27     17.41 o 
  -6   2   2     1859.06     1736.09     68.18 o 
  -5   2   2    12394.97    12644.04    182.93 o 
  -4   2   2     9669.57     9461.67    127.08 o 
  -3   2   2     6082.91     5740.11     99.32 o 
  -2   2   2    15467.57    15824.33    196.41 o 
  -1   2   2    14464.40    14310.93    200.57 o 
   0   2   2    17406.52    17583.90    209.94 o 
   1   2   2     3106.98     3045.85     69.72 o 
   2   2   2        8.13       10.96      6.03 o 
   3   2   2     2800.95     2968.52     55.11 o 
   4   2   2     6154.18     6294.53    107.74 o 
   5   2   2     4864.07     4734.89    114.46 o 
   6   2   2    25221.97    26135.70    288.58 o 
   7   2   2    15441.91    15808.80    295.68 o 
   8   2   2     3800.43     3839.53    136.34 o 
   9   2   2      632.69      493.65     60.00 o 
  10   2   2      732.99      686.90     73.94 o 
  11   2   2     1575.23     1585.26    113.68 o 
  12   2   2     1425.74     1393.82    151.11 o 
 -12   3   2     1796.44     1951.34    132.19 o 
 -11   3   2     2172.69     2305.63    139.45 o 
 -10   3   2      200.82      192.87     33.32 o 
  -9   3   2     4867.25     5079.51    163.84 o 
  -8   3   2     3035.62     3231.61    121.26 o 
  -7   3   2       20.74       22.72     10.80 o 
  -6   3   2    15660.76    16123.53    230.10 o 
  -5   3   2    42949.66    42382.80    427.33 o 
  -4   3   2    26247.33    25934.52    326.47 o 
  -3   3   2       68.27       59.84     13.00 o 
  -2   3   2      321.44      323.02     21.81 o 
  -1   3   2     1059.60     1114.21     32.60 o 
   0   3   2     5426.35     5087.89     94.55 o 
   1   3   2    24631.53    24079.16    264.20 o 
   2   3   2    50783.44    49855.80    496.85 o 
   3   3   2     6654.75     6591.56    100.18 o 
   4   3   2     7763.91     8319.24    132.21 o 
   5   3   2     4527.09     4330.11     82.51 o 
   6   3   2      287.38      328.38     23.77 o 
   7   3   2     2407.13     2454.89     74.04 o 
   8   3   2     1832.71     1989.24     73.71 o 
   9   3   2      976.47      957.62     55.66 o 
  10   3   2      756.73      766.14     85.63 o 
  11   3   2     7529.45     7460.67    323.88 o 
  12   3   2     4460.07     4871.01    235.75 o 
 -11   4   2     1572.21     1587.60    124.22 o 
 -10   4   2     2626.16     2674.40    103.47 o 
  -9   4   2     3124.88     3189.70    104.47 o 
  -8   4   2      155.60      161.27     25.75 o 
  -7   4   2       82.88       94.69     15.92 o 
  -6   4   2      356.18      370.67     30.67 o 
  -5   4   2     2975.68     3048.69     76.70 o 
  -4   4   2     7187.33     7651.87    130.16 o 
  -3   4   2     4248.71     4325.32     90.97 o 
  -2   4   2      596.47      507.26     25.13 o 
  -1   4   2     3334.66     3580.20     70.74 o 
   0   4   2      723.89      686.30     36.05 o 
   1   4   2      666.44      718.02     32.45 o 
   2   4   2      339.99      453.18     24.36 o 
   3   4   2      710.78      734.77     33.82 o 
   4   4   2     1181.16     1196.60     42.27 o 
   5   4   2     1912.43     1962.66     53.84 o 
   6   4   2     6915.05     6727.07    116.15 o 
   7   4   2     6278.88     6291.97    152.25 o 
   8   4   2     3589.68     3738.34    100.47 o 
   9   4   2        1.50       25.51     15.64 o 
  10   4   2      408.36      404.82     67.80 o 
  11   4   2      386.10      335.17     62.57 o 
 -11   5   2     1922.21     1909.29    146.99 o 
 -10   5   2      257.47      239.86     44.18 o 
  -9   5   2     1055.48     1048.94     67.55 o 
  -8   5   2     1651.74     1573.30     69.11 o 
  -7   5   2      971.35      913.60     51.08 o 
  -6   5   2      296.52      363.19     29.42 o 
  -5   5   2     1710.84     1661.16     61.33 o 
  -4   5   2     1022.38     1049.15     53.15 o 
  -3   5   2     6072.93     6065.09    128.87 o 
  -2   5   2    23010.22    22890.39    258.99 o 
  -1   5   2    10908.80    10925.75    153.28 o 
   0   5   2      961.50      959.09     53.23 o 
   1   5   2     1380.10     1206.15     47.45 o 
   2   5   2     2018.46     1786.77     71.90 o 
   3   5   2      213.71      178.13     20.50 o 
   4   5   2     8817.48     8637.21    157.30 o 
   5   5   2     8929.30     8745.56    172.80 o 
   6   5   2     2660.41     2498.70     73.44 o 
   7   5   2      860.40      883.64     51.47 o 
   8   5   2     4346.47     4277.49    140.27 o 
   9   5   2      629.35      520.96     62.85 o 
  10   5   2      287.88      354.12     55.34 o 
  11   5   2     1186.82     1179.40    146.45 o 
 -11   6   2      838.47      841.84    104.58 o 
 -10   6   2     2756.27     2921.23    141.36 o 
  -9   6   2      655.18      620.51     58.55 o 
  -8   6   2      558.47      529.93     49.83 o 
  -7   6   2     6026.32     5839.00    140.12 o 
  -6   6   2     8783.90     8815.79    176.20 o 
  -5   6   2        4.08        1.47     18.03 o 
  -4   6   2     6126.25     6202.76    119.44 o 
  -3   6   2     4477.80     4641.37    103.70 o 
  -2   6   2       49.49       64.37     18.38 o 
  -1   6   2    10038.10     9972.28    189.22 o 
   0   6   2    19861.61    19488.19    201.12 o 
   1   6   2     7858.02     7643.32    143.61 o 
   2   6   2     5604.28     5526.19    118.25 o 
   3   6   2    14636.69    14239.25    288.27 o 
   4   6   2     5602.81     5661.74    201.94 o 
   5   6   2      106.84      122.21     38.42 o 
   6   6   2     7143.19     6946.53    187.45 o 
   7   6   2     4559.62     4650.86    226.83 o 
   8   6   2       11.48       -7.83     41.52 o 
   9   6   2     4120.42     4067.17    208.99 o 
  10   6   2     3675.02     3485.51    202.08 o 
 -10   7   2        0.07      -59.07     59.07 o 
  -9   7   2       95.52       72.66     26.76 o 
  -8   7   2      159.49      124.83     32.31 o 
  -7   7   2       35.54       31.80     35.00 o 
  -6   7   2     1014.85     1079.73     66.72 o 
  -5   7   2     1889.00     1934.74     74.76 o 
  -4   7   2     1342.04     1346.27     54.85 o 
  -3   7   2      357.94      366.23     33.68 o 
  -2   7   2      118.99      129.04     31.81 o 
  -1   7   2       57.85       81.59     24.57 o 
   0   7   2      285.91      291.69     28.01 o 
   1   7   2      583.93      578.69     44.13 o 
   2   7   2     3520.67     3468.17    107.34 o 
   3   7   2      849.76      765.63     56.14 o 
   4   7   2      407.59      445.67     34.76 o 
   5   7   2      345.47      389.67     41.68 o 
   6   7   2        0.74      -17.45     17.45 o 
   7   7   2      234.03      210.19     55.70 o 
   8   7   2       69.34       46.37     46.44 o 
   9   7   2      354.72      418.06     81.81 o 
  10   7   2        2.69      121.31     60.88 o 
  -9   8   2        9.50      -30.41     30.41 o 
  -8   8   2     1181.57     1257.03    110.38 o 
  -7   8   2     7457.17     7664.03    213.90 o 
  -6   8   2     4734.70     4747.94    166.71 o 
  -5   8   2      486.47      568.15     62.58 o 
  -4   8   2      772.50      632.35     66.71 o 
  -3   8   2     1502.15     1436.80    119.43 o 
  -2   8   2      691.49      728.64     68.23 o 
  -1   8   2     1247.92     1262.91    171.22 o 
   0   8   2     4936.58     4892.30    161.75 o 
   1   8   2      833.13      934.09    138.98 o 
   2   8   2     1689.53     1407.49    121.37 o 
   3   8   2     9140.68     8781.34    281.20 o 
   4   8   2     4732.26     4526.86    176.79 o 
   5   8   2      215.74      210.87     29.91 o 
   6   8   2       13.06       11.93     32.33 o 
   7   8   2       15.36      -26.44     35.70 o 
   8   8   2     1216.37     1431.59    133.14 o 
   9   8   2     2882.03     3268.81    207.26 o 
  -9   9   2     1471.92     1441.00    186.13 o 
  -8   9   2     4656.32     4689.86    255.11 o 
  -7   9   2      689.87      522.86     91.27 o 
  -6   9   2     1014.84     1004.15    125.68 o 
  -5   9   2      568.30      622.19     96.63 o 
  -4   9   2      135.36       69.29     46.02 o 
  -3   9   2     5805.43     5943.12    275.88 o 
  -2   9   2    17765.79    16999.75    501.61 o 
  -1   9   2    16773.78    16386.39    328.86 o 
   0   9   2      917.79      883.65     83.16 o 
   1   9   2      844.30      778.12     98.42 o 
   2   9   2       33.68       55.36     37.24 o 
   3   9   2     1571.15     1649.52    144.39 o 
   4   9   2     5887.84     6113.47    290.54 o 
   5   9   2     7630.56     7639.68    281.82 o 
   6   9   2     2949.69     2839.46    175.14 o 
   7   9   2      627.91      829.29    101.20 o 
   8   9   2     3305.78     3624.64    250.05 o 
  -8  10   2     2097.13     2070.67    164.57 o 
  -7  10   2     1159.77     1022.67    116.19 o 
  -6  10   2     2350.32     2253.80    334.12 o 
  -5  10   2     1195.05     1407.74    147.51 o 
  -4  10   2        4.05       45.03     43.04 o 
  -3  10   2      561.37      488.96     87.14 o 
  -2  10   2     1085.70     1158.05    130.67 o 
  -1  10   2      483.15      376.54     77.03 o 
   0  10   2      306.70      391.12    156.79 o 
   1  10   2        7.25       43.51     53.75 o 
   2  10   2      775.85      829.44    109.14 o 
   3  10   2     3936.34     4256.49    247.02 o 
   4  10   2     3111.49     3474.01    226.17 o 
   5  10   2     1268.66     1108.84    109.65 o 
   6  10   2      982.39      899.07    112.99 o 
   7  10   2     2548.95     2505.71    178.70 o 
  -6  11   2     2249.40     2563.51    215.98 o 
  -5  11   2     9310.59     9013.06    402.96 o 
  -4  11   2     5244.75     5258.85    294.74 o 
  -3  11   2      539.18      424.36     89.18 o 
  -2  11   2       10.59      -52.77     52.77 o 
  -1  11   2      833.83      683.23    202.20 o 
   0  11   2     4891.17     4779.64    526.29 o 
   1  11   2     8772.44     8792.74    374.34 o 
   2  11   2    10713.00    11183.67    431.73 o 
   3  11   2     3101.31     3329.73    229.62 o 
   4  11   2      136.24      176.19     64.03 o 
   5  11   2     1128.80     1002.73    109.06 o 
   6  11   2       57.31       27.86     64.40 o 
  -5  12   2     1363.92     1323.92    160.19 o 
  -4  12   2     3392.79     3641.84    254.38 o 
  -3  12   2     4302.99     4290.80    270.97 o 
  -2  12   2     1009.75     1268.20    409.18 o 
  -1  12   2     1542.10     1747.04    187.13 o 
   0  12   2     5286.55     6017.59    319.04 o 
   1  12   2     1972.86     2155.66    190.27 o 
   2  12   2        0.06      -26.37     75.06 o 
   3  12   2      209.67      197.17     64.51 o 
   4  12   2       94.47      121.76     68.30 o 
  -1  13   2     3036.48     3074.31    239.06 o 
   0  13   2     1627.73     1473.53    332.88 o 
   1  13   2     2268.69     2358.72    350.41 o 
 -12   1   3      362.46      285.13     50.96 o 
 -11   1   3      280.29      279.75     43.34 o 
 -10   1   3     2553.87     2755.76    117.23 o 
  -9   1   3      400.30      447.42     44.91 o 
  -8   1   3     4281.66     4376.10    111.68 o 
  -7   1   3    10120.06    10245.01    194.60 o 
  -6   1   3    10534.38    10530.70    167.98 o 
  -5   1   3        0.79        4.04     13.19 o 
  -4   1   3     9654.14     9289.32    115.33 o 
  -3   1   3    18840.32    18971.65    237.10 o 
  -2   1   3      887.23      848.80     23.39 o 
  -1   1   3    19325.14    19829.77    307.30 o 
   0   1   3     8700.58     8657.63     99.50 o 
   1   1   3      966.42      955.61     22.57 o 
   2   1   3    14251.86    14084.61    181.24 o 
   3   1   3    27415.41    27622.91    477.36 o 
   4   1   3    17385.60    17379.69    257.75 o 
   5   1   3      154.58      109.32     18.59 o 
   6   1   3     5224.37     5399.28    105.64 o 
   7   1   3     2126.37     2200.95    100.54 o 
   8   1   3      968.93     1074.74     69.20 o 
   9   1   3     7034.56     7418.60    178.90 o 
  10   1   3     3433.54     3436.21    154.64 o 
  11   1   3      101.99       31.79     89.79 o 
  12   1   3      722.03      693.67    109.25 o 
 -12   2   3     1081.76      961.32     92.52 o 
 -11   2   3      921.36      908.36     90.08 o 
 -10   2   3     1074.06     1025.32     73.03 o 
  -9   2   3     5289.57     5255.68    146.82 o 
  -8   2   3    12847.51    12597.83    230.16 o 
  -7   2   3     2534.05     2660.16     90.22 o 
  -6   2   3      293.24      321.00     27.39 o 
  -5   2   3      109.89      136.61     16.36 o 
  -4   2   3      686.20      579.82     27.11 o 
  -3   2   3    10752.56    10464.15    151.58 o 
  -2   2   3    21883.09    21731.44    281.06 o 
  -1   2   3    47498.04    45551.13    546.92 o 
   0   2   3     5627.40     5512.04     76.58 o 
   1   2   3    12980.48    13148.83    196.30 o 
   2   2   3     6560.63     6662.59    103.08 o 
   3   2   3     3721.56     4016.76    119.26 o 
   4   2   3    14748.75    14926.23    244.62 o 
   5   2   3     4783.68     5051.82     95.06 o 
   6   2   3     1385.48     1624.02     71.50 o 
   7   2   3     6343.84     6304.13    166.51 o 
   8   2   3     8090.20     8284.35    214.67 o 
   9   2   3     6915.28     6935.55    157.45 o 
  10   2   3        1.49       36.33     42.18 o 
  11   2   3     1286.39     1193.67    137.67 o 
  12   2   3       14.98      -11.54     75.07 o 
 -12   3   3     1119.23     1076.73    100.52 o 
 -11   3   3     1287.58     1166.44     81.99 o 
 -10   3   3      707.92      726.54     58.00 o 
  -9   3   3     2728.96     2624.64    114.95 o 
  -8   3   3      929.34      872.68     54.50 o 
  -7   3   3       56.72       89.02     21.75 o 
  -6   3   3       10.34      -14.74     14.74 o 
  -5   3   3      704.77      651.33     30.66 o 
  -4   3   3      218.82      220.39     21.31 o 
  -3   3   3     1810.20     1981.22     62.88 o 
  -2   3   3      791.84      785.40     34.66 o 
  -1   3   3     5970.74     6294.94    149.34 o 
   0   3   3    20290.17    21101.82    262.79 o 
   1   3   3    19536.39    19899.74    291.97 o 
   2   3   3     2523.73     2732.70     54.82 o 
   3   3   3     7982.67     8131.32    178.95 o 
   4   3   3    10865.85    10796.14    237.53 o 
   5   3   3    10723.64    11322.10    161.53 o 
   6   3   3     2535.23     2554.28     76.79 o 
   7   3   3     1612.11     1617.92     73.43 o 
   8   3   3     4403.72     4373.59    101.37 o 
   9   3   3       61.16       56.57     25.23 o 
  10   3   3       26.54       20.79     40.11 o 
  11   3   3      119.97       93.84     46.42 o 
 -11   4   3     8372.74     8225.36    198.17 o 
 -10   4   3      453.77      409.39     41.29 o 
  -9   4   3      458.57      406.46     42.70 o 
  -8   4   3        0.51      -17.66     28.33 o 
  -7   4   3     5476.03     5435.46    117.18 o 
  -6   4   3    16544.56    16411.13    206.26 o 
  -5   4   3    38372.59    38631.80    474.36 o 
  -4   4   3    37493.86    36862.20    616.84 o 
  -3   4   3        2.74       34.49     11.07 o 
  -2   4   3     3112.53     3041.44     91.75 o 
  -1   4   3       20.83      102.75     14.20 o 
   0   4   3    13516.42    13693.74    202.79 o 
   1   4   3    22028.64    22161.78    326.67 o 
   2   4   3     9091.92     9154.32    129.04 o 
   3   4   3      140.60       88.13     14.11 o 
   4   4   3    13046.57    13105.89    306.81 o 
   5   4   3    20494.83    20146.36    302.01 o 
   6   4   3     5723.75     5666.11    113.71 o 
   7   4   3      220.75      211.57     22.92 o 
   8   4   3      239.25      257.52     34.36 o 
   9   4   3      859.60      931.33     59.45 o 
  10   4   3     4912.11     4429.90    258.85 o 
  11   4   3     7387.21     7600.73    295.12 o 
 -11   5   3     5426.24     5378.29    245.63 o 
 -10   5   3     5760.03     5889.10    171.58 o 
  -9   5   3     4752.45     4901.43    149.66 o 
  -8   5   3      364.52      317.28     51.56 o 
  -7   5   3     7635.04     7586.63    136.37 o 
  -6   5   3     4359.35     4190.37     99.50 o 
  -5   5   3     1075.18      899.44     50.31 o 
  -4   5   3     3181.95     3093.21     84.64 o 
  -3   5   3       42.44        5.64     12.07 o 
  -2   5   3     4164.07     4045.32     83.31 o 
  -1   5   3    15288.29    15108.30    194.14 o 
   0   5   3    63332.60    64572.89    659.65 o 
   1   5   3    29225.18    29124.96    340.62 o 
   2   5   3     2138.22     2199.22     73.17 o 
   3   5   3      930.09     1077.87     60.55 o 
   4   5   3     4419.82     4496.79     98.80 o 
   5   5   3    12166.59    11774.77    264.74 o 
   6   5   3    11017.28    11064.85    280.40 o 
   7   5   3    13644.07    13214.79    358.13 o 
   8   5   3     2272.59     2282.34    123.33 o 
   9   5   3      493.35      508.17     78.36 o 
  10   5   3      756.64      820.21     83.02 o 
  11   5   3       54.77       41.63     59.48 o 
 -11   6   3      742.54      842.16    111.82 o 
 -10   6   3      302.94      364.87     52.71 o 
  -9   6   3     2112.66     2277.57    103.09 o 
  -8   6   3     6035.26     6264.72    170.32 o 
  -7   6   3     8903.37     9075.21    230.12 o 
  -6   6   3     3239.57     3054.27    103.02 o 
  -5   6   3     4261.22     4210.69    100.56 o 
  -4   6   3    15335.84    15456.21    214.77 o 
  -3   6   3    11226.70    11400.28    181.46 o 
  -2   6   3    11786.34    12041.69    177.69 o 
  -1   6   3    12795.10    13115.89    185.76 o 
   0   6   3    10507.30    11175.54    195.89 o 
   1   6   3      266.34      266.59     25.89 o 
   2   6   3       28.06       37.98     17.09 o 
   3   6   3      376.26      424.51     24.40 o 
   4   6   3       44.31      141.36     24.68 o 
   5   6   3      130.56       97.99     24.61 o 
   6   6   3     1412.25     1398.66     96.30 o 
   7   6   3     2904.26     2909.07    161.12 o 
   8   6   3     6812.15     6786.54    283.41 o 
   9   6   3     3575.27     3670.29    200.51 o 
  10   6   3     1436.11     1352.42    130.91 o 
 -10   7   3      258.11      199.76     52.47 o 
  -9   7   3      349.57      355.47     48.50 o 
  -8   7   3     5338.36     5373.17    197.00 o 
  -7   7   3     6333.54     6041.73    172.92 o 
  -6   7   3     3027.36     2984.00    108.95 o 
  -5   7   3       14.51       -1.89     21.13 o 
  -4   7   3     6708.79     6768.09    175.06 o 
  -3   7   3    17668.30    17179.17    281.96 o 
  -2   7   3     4363.10     4238.72    119.40 o 
  -1   7   3     1033.42      980.27     74.88 o 
   0   7   3      684.49      698.65     41.43 o 
   1   7   3     4725.43     4944.23    129.82 o 
   2   7   3    20297.87    20548.59    352.40 o 
   3   7   3    32959.24    32552.80    493.50 o 
   4   7   3    25671.23    25025.36    364.46 o 
   5   7   3     2268.70     2194.74     93.03 o 
   6   7   3      418.73      457.56     47.97 o 
   7   7   3        0.93      -17.80     37.88 o 
   8   7   3     4089.57     4106.82    215.80 o 
   9   7   3     6449.58     6406.79    284.82 o 
  10   7   3     5149.37     5196.56    350.83 o 
  -9   8   3     2993.42     2936.70    152.39 o 
  -8   8   3     8365.39     8710.97    242.49 o 
  -7   8   3     2910.42     2835.33    121.51 o 
  -6   8   3      481.05      419.96     51.39 o 
  -5   8   3      676.28      632.23     79.17 o 
  -4   8   3     4975.55     5171.21    146.28 o 
  -3   8   3    11673.83    11722.29    393.61 o 
  -2   8   3    12514.76    12320.90    304.45 o 
  -1   8   3    14440.78    14463.14    426.08 o 
   0   8   3     1975.71     2065.81    104.95 o 
   1   8   3      821.71      872.24     97.35 o 
   2   8   3     1994.20     2160.17    118.06 o 
   3   8   3     1044.20     1058.23     82.48 o 
   4   8   3     2829.42     2609.84    117.78 o 
   5   8   3      607.29      510.26     49.59 o 
   6   8   3        0.55      -49.30     55.76 o 
   7   8   3     3300.18     3514.92    198.03 o 
   8   8   3     8691.49     9177.08    341.84 o 
   9   8   3     6738.70     7132.67    311.30 o 
  -9   9   3     1354.67     1301.92    107.46 o 
  -8   9   3      499.11      484.17     66.89 o 
  -7   9   3       96.79       94.52     46.23 o 
  -6   9   3      228.70      184.38     39.47 o 
  -5   9   3       17.81       13.25     50.21 o 
  -4   9   3      225.63      130.03     50.31 o 
  -3   9   3      168.52      168.45     51.31 o 
  -2   9   3      949.57      978.70    108.99 o 
  -1   9   3     2989.06     2894.90     89.58 o 
   0   9   3     8320.88     8293.81    323.41 o 
   1   9   3     5648.51     5599.77    260.29 o 
   2   9   3      607.22      645.22    115.03 o 
   3   9   3      667.52      674.69     91.59 o 
   4   9   3     5354.56     5332.36    271.21 o 
   5   9   3     3740.05     3946.11    199.31 o 
   6   9   3     1961.19     1947.02    147.59 o 
   7   9   3     3264.29     3364.85    232.30 o 
   8   9   3      689.36      783.54    107.02 o 
  -8  10   3      473.46      427.17     82.15 o 
  -7  10   3      310.82      194.24     70.25 o 
  -6  10   3     6049.48     5933.45    315.43 o 
  -5  10   3    11486.34    12056.02    452.87 o 
  -4  10   3     4768.01     4710.01    401.23 o 
  -3  10   3        5.48      -21.08     39.94 o 
  -2  10   3     3949.60     3985.83    232.82 o 
  -1  10   3      138.12      125.83     55.06 o 
   0  10   3     2140.07     1882.17    157.55 o 
   1  10   3     4122.27     4259.77    238.11 o 
   2  10   3     3609.39     3835.60    262.96 o 
   3  10   3      105.05       67.36     51.47 o 
   4  10   3     3229.82     3390.64    225.26 o 
   5  10   3     7148.23     7577.27    295.17 o 
   6  10   3      626.76      650.97     92.54 o 
   7  10   3      299.05      342.98     83.17 o 
  -6  11   3      439.66      518.73    105.93 o 
  -5  11   3      262.59      257.98     79.59 o 
  -4  11   3      924.79     1160.54    138.96 o 
  -3  11   3      974.06      902.42    123.22 o 
  -2  11   3       24.77      -27.66    106.17 o 
  -1  11   3     2407.57     2292.38    232.64 o 
   0  11   3     3618.04     3828.99    239.82 o 
   1  11   3     2223.93     2377.89    132.36 o 
   2  11   3       42.69       35.73     30.93 o 
   3  11   3      102.46      113.60     55.69 o 
   4  11   3       80.39       31.59     57.68 o 
   5  11   3      654.98      586.35    153.04 o 
   6  11   3     1178.05     1250.66    150.85 o 
  -4  12   3       81.30      -14.40     55.99 o 
  -3  12   3      125.94      114.72     97.52 o 
  -2  12   3     1807.84     1953.14    324.93 o 
  -1  12   3      426.65      468.52     97.50 o 
   0  12   3       44.32       51.31     52.04 o 
   1  12   3      330.68      357.01     82.99 o 
   2  12   3      213.04       90.71     59.43 o 
   3  12   3        7.35        6.34     47.04 o 
   4  12   3      379.39      414.37     80.07 o 
   0  13   3     3777.64     4179.48    487.66 o 
 -12   0   4      997.29      934.81    106.94 o 
 -11   0   4       57.07       29.20     33.37 o 
 -10   0   4     7131.29     7140.81    277.87 o 
  -9   0   4     1543.43     1422.74    112.29 o 
  -8   0   4      209.53      116.90     35.93 o 
  -7   0   4     3421.44     3803.98    177.46 o 
  -6   0   4        4.28       -4.88     14.81 o 
  -5   0   4    12750.58    12607.99    274.91 o 
  -4   0   4    29835.85    29646.18    537.55 o 
  -3   0   4    58820.91    56724.25    774.71 o 
  -2   0   4     2698.09     2398.98    132.42 o 
  -1   0   4    14323.01    14341.72    222.32 o 
   0   0   4      639.82      676.96     24.38 o 
   1   0   4    14915.34    14447.54    220.58 o 
   2   0   4    73092.25    69332.25    913.70 o 
   3   0   4    48332.32    49432.86    847.54 o 
   4   0   4    42095.44    45684.88   1160.50 o 
   5   0   4        1.56       20.75     20.75 o 
   6   0   4     4524.07     4680.31    199.54 o 
   7   0   4     8214.82     9002.70    254.05 o 
   8   0   4     1290.32     1090.51     81.13 o 
   9   0   4     6267.88     6599.98    270.56 o 
  10   0   4      642.77      584.54    131.47 o 
  11   0   4      360.19      286.29    100.51 o 
  12   0   4     4113.23     4303.73    383.67 o 
 -12   1   4       61.24       36.61     27.08 o 
 -11   1   4     1995.38     1943.87    102.78 o 
 -10   1   4     6709.09     6971.40    193.86 o 
  -9   1   4     7113.29     7165.15    187.26 o 
  -8   1   4    10090.53    10086.86    299.78 o 
  -7   1   4    11057.40    10806.15    214.66 o 
  -6   1   4     5618.04     5699.35     98.91 o 
  -5   1   4      431.37      429.71     22.90 o 
  -4   1   4     1160.78     1085.08     31.74 o 
  -3   1   4    17570.42    17764.12    197.79 o 
  -2   1   4     9770.42     9795.89    168.79 o 
  -1   1   4      428.19      362.39     25.57 o 
   0   1   4       47.33       55.62      7.03 o 
   1   1   4    10509.63    10528.76    117.56 o 
   2   1   4    29867.34    29696.21    339.63 o 
   3   1   4    18919.87    19452.10    248.28 o 
   4   1   4      257.94      258.03     25.77 o 
   5   1   4     2535.83     2492.17     80.98 o 
   6   1   4    14983.32    14960.22    254.69 o 
   7   1   4     8910.71     9447.58    216.72 o 
   8   1   4    12558.43    12812.13    280.50 o 
   9   1   4    12334.52    12552.75    272.73 o 
  10   1   4     1757.16     1942.95    113.51 o 
  11   1   4       54.60      -45.45     69.01 o 
  12   1   4       75.20       59.24     37.75 o 
 -12   2   4      355.06      261.83     51.60 o 
 -11   2   4     1452.34     1390.93     89.10 o 
 -10   2   4     1776.17     1782.90     87.74 o 
  -9   2   4        5.47       -0.04     21.06 o 
  -8   2   4     2063.56     2053.76     74.88 o 
  -7   2   4    10720.19    10757.64    200.18 o 
  -6   2   4    21239.76    21243.22    274.33 o 
  -5   2   4     3609.30     3659.11     71.09 o 
  -4   2   4        1.43       17.32     11.02 o 
  -3   2   4     1595.17     1522.37     44.98 o 
  -2   2   4    40202.69    40908.34    437.99 o 
  -1   2   4    48990.38    48642.65    584.97 o 
   0   2   4    37417.24    36681.48    457.51 o 
   1   2   4    41937.73    41578.06    322.06 o 
   2   2   4     2837.01     2627.70     53.92 o 
   3   2   4     1214.56     1265.86     42.93 o 
   4   2   4      840.11      973.87     46.07 o 
   5   2   4    11538.82    12062.35    243.32 o 
   6   2   4     3517.46     3282.72    129.25 o 
   7   2   4      323.33      374.10     24.26 o 
   8   2   4      135.55      119.43     16.94 o 
   9   2   4     3208.27     3227.90     88.27 o 
  10   2   4     4565.37     4612.78    312.91 o 
  11   2   4     1007.17      975.47    121.92 o 
 -12   3   4     7742.84     7471.91    336.48 o 
 -11   3   4     7543.12     7459.35    199.68 o 
 -10   3   4     1437.60     1517.34     82.25 o 
  -9   3   4     1098.05     1054.83     72.42 o 
  -8   3   4      890.54      829.67     53.83 o 
  -7   3   4     5168.50     5068.21    135.78 o 
  -6   3   4    20527.09    20451.50    404.31 o 
  -5   3   4    26971.88    27414.54    394.54 o 
  -4   3   4     7214.56     7037.85    115.66 o 
  -3   3   4     2164.71     2087.02     57.73 o 
  -2   3   4    51443.58    51874.59    645.15 o 
  -1   3   4    26076.37    26069.65    351.08 o 
   0   3   4     4952.35     4842.47     92.85 o 
   1   3   4    12268.31    12158.17    140.03 o 
   2   3   4       45.74       37.11     10.84 o 
   3   3   4     7936.32     8400.76    119.14 o 
   4   3   4    22688.78    23053.60    409.62 o 
   5   3   4    39703.82    40313.46    664.13 o 
   6   3   4    12584.72    12613.70    214.68 o 
   7   3   4      104.85      108.50     26.24 o 
   8   3   4      325.20      342.92     33.61 o 
   9   3   4     1324.92     1231.88    125.71 o 
  10   3   4     5414.27     5672.92    259.21 o 
  11   3   4     5873.53     6072.18    305.31 o 
 -11   4   4      865.23      795.39     69.13 o 
 -10   4   4     1009.02      902.55     75.56 o 
  -9   4   4       59.25       55.38     32.61 o 
  -8   4   4      238.56      212.77     33.49 o 
  -7   4   4     5759.73     5760.37    120.76 o 
  -6   4   4     5515.40     5620.76    112.63 o 
  -5   4   4      234.03      291.54     25.70 o 
  -4   4   4        0.43       20.91     11.29 o 
  -3   4   4     2567.75     2843.91     72.86 o 
  -2   4   4    13681.04    14233.35    189.30 o 
  -1   4   4    10560.29    10503.37    154.60 o 
   0   4   4    24023.95    25312.82    407.94 o 
   1   4   4     5340.77     5583.50    105.94 o 
   2   4   4     1263.75     1379.48     40.33 o 
   3   4   4      368.52      408.64     23.40 o 
   4   4   4       17.79       53.59     14.66 o 
   5   4   4     4086.98     3853.84     83.48 o 
   6   4   4     2045.51     1810.54     94.86 o 
   7   4   4      203.76      204.62     39.69 o 
   8   4   4     1169.66     1156.26     87.32 o 
   9   4   4      222.69      155.91     50.20 o 
  10   4   4     1784.00     1730.50    132.78 o 
  11   4   4      848.46      977.36    109.69 o 
 -11   5   4      197.72      188.41     41.57 o 
 -10   5   4      516.04      412.82     46.69 o 
  -9   5   4     2174.64     2283.39    101.13 o 
  -8   5   4     3656.45     3704.21    124.33 o 
  -7   5   4     1258.71     1174.17     55.03 o 
  -6   5   4      257.76      304.45     28.45 o 
  -5   5   4     2341.82     2304.14     82.15 o 
  -4   5   4       76.22      102.77     16.08 o 
  -3   5   4     3538.68     3578.70     80.62 o 
  -2   5   4     4888.54     4895.55    111.88 o 
  -1   5   4     3669.48     3679.85     87.39 o 
   0   5   4      178.38      138.30     19.05 o 
   1   5   4     3563.57     3671.26    109.22 o 
   2   5   4     5505.89     5455.20    101.16 o 
   3   5   4      141.12      198.14     17.61 o 
   4   5   4     2099.42     2025.95     63.25 o 
   5   5   4     2822.80     2827.95     87.35 o 
   6   5   4       61.33       73.90     17.43 o 
   7   5   4     5869.78     5777.36    193.03 o 
   8   5   4     4383.35     4542.50    177.75 o 
   9   5   4     1381.40     1376.95    103.71 o 
  10   5   4        6.06       48.57     40.74 o 
  11   5   4      644.95      744.74     98.75 o 
 -11   6   4      643.46      603.57    109.24 o 
 -10   6   4     2191.49     2241.78    108.60 o 
  -9   6   4      225.99      218.86     37.20 o 
  -8   6   4     1390.69     1452.49     80.13 o 
  -7   6   4     6506.10     6606.57    170.26 o 
  -6   6   4     3157.73     3250.18    121.54 o 
  -5   6   4       59.35       87.46     19.95 o 
  -4   6   4     5314.93     5241.94    111.83 o 
  -3   6   4     7621.18     7769.52    134.46 o 
  -2   6   4        0.51       38.81     13.65 o 
  -1   6   4     7731.15     8140.30    139.02 o 
   0   6   4     8438.18     8971.73    180.06 o 
   1   6   4        8.83        1.32     18.50 o 
   2   6   4     3007.49     2807.97     75.78 o 
   3   6   4    14770.54    14694.49    206.33 o 
   4   6   4     4450.28     4286.39    106.78 o 
   5   6   4      989.61      945.63     60.57 o 
   6   6   4     6142.19     6348.32    234.47 o 
   7   6   4     4000.33     3667.84    183.58 o 
   8   6   4      578.50      591.09     80.60 o 
   9   6   4     2905.32     2833.29    177.84 o 
  10   6   4     3997.77     4215.76    228.63 o 
 -10   7   4        5.20      -23.38     33.05 o 
  -9   7   4      133.51      134.26     33.74 o 
  -8   7   4      192.85      230.60     38.95 o 
  -7   7   4      193.67      175.17     33.64 o 
  -6   7   4      278.72      264.61     49.66 o 
  -5   7   4      965.32      989.59     61.46 o 
  -4   7   4       93.58      114.27     22.25 o 
  -3   7   4        9.66       18.02     20.05 o 
  -2   7   4     1549.05     1701.47     73.11 o 
  -1   7   4      788.65      819.63     50.49 o 
   0   7   4       36.98       49.63     23.57 o 
   1   7   4      343.60      282.77     31.71 o 
   2   7   4      243.87      222.14     32.28 o 
   3   7   4      393.57      413.69     48.58 o 
   4   7   4      206.28      194.55     23.30 o 
   5   7   4      979.42     1036.65     69.98 o 
   6   7   4     1608.51     1532.81    141.29 o 
   7   7   4      136.66      106.36     49.43 o 
   8   7   4      290.33      277.75     64.33 o 
   9   7   4        2.68      -28.81     59.27 o 
  10   7   4      242.89      281.28     95.87 o 
  -9   8   4      515.05      524.32     60.27 o 
  -8   8   4      310.33      300.40     45.62 o 
  -7   8   4     1833.85     1686.54    105.11 o 
  -6   8   4      217.29      168.18     36.88 o 
  -5   8   4     1148.76     1201.13     96.15 o 
  -4   8   4     9394.20     9196.45    234.62 o 
  -3   8   4     7789.83     7568.93    284.11 o 
  -2   8   4     3199.47     2967.67    133.69 o 
  -1   8   4      760.73      637.99     83.21 o 
   0   8   4     1863.50     2092.57    144.39 o 
   1   8   4     1161.71     1169.34    123.24 o 
   2   8   4     8615.82     8788.79    430.79 o 
   3   8   4     5782.27     6011.62    240.41 o 
   4   8   4     1311.65     1400.05     85.00 o 
   5   8   4       98.91       77.26     26.52 o 
   6   8   4     2120.37     2154.90    148.88 o 
   7   8   4     1407.63     1354.16    126.32 o 
   8   8   4      114.95      109.42     63.27 o 
   9   8   4     1872.07     1827.12    157.69 o 
  -9   9   4     5007.77     4858.60    205.47 o 
  -8   9   4     5299.25     5247.90    180.85 o 
  -7   9   4     1495.12     1278.22    134.58 o 
  -6   9   4      449.49      339.33     51.43 o 
  -5   9   4     3359.23     3274.71    143.17 o 
  -4   9   4        0.04      -30.53     30.53 o 
  -3   9   4     6907.89     6890.92    229.23 o 
  -2   9   4     7242.78     7497.80    322.38 o 
  -1   9   4      506.54      484.12     78.15 o 
   0   9   4      325.18      285.81     66.45 o 
   1   9   4     5977.08     6209.09    209.19 o 
   2   9   4    10619.14    10686.91    382.10 o 
   3   9   4      600.42      557.63     86.36 o 
   4   9   4     2063.19     2182.12    141.23 o 
   5   9   4      900.95      851.82     83.65 o 
   6   9   4     2182.82     2174.21    155.63 o 
   7   9   4     4623.26     4948.16    244.58 o 
   8   9   4     6563.75     7074.57    307.50 o 
  -7  10   4      118.64      117.43     60.24 o 
  -6  10   4     1699.70     1795.93    172.17 o 
  -5  10   4     2131.16     1913.86    170.88 o 
  -4  10   4     1384.92     1326.49    193.93 o 
  -3  10   4     5903.42     5744.05    359.71 o 
  -2  10   4     3072.21     3332.37    210.45 o 
  -1  10   4     1862.28     1610.32    147.11 o 
   0  10   4     1591.00     1639.57    166.84 o 
   1  10   4     5659.00     5894.66    211.06 o 
   2  10   4     3976.67     3953.25    446.54 o 
   3  10   4     1073.65     1076.53    181.73 o 
   4  10   4     1670.92     1604.56    130.55 o 
   5  10   4      276.47      320.11     58.34 o 
   6  10   4        0.02      -48.85     48.85 o 
   7  10   4      314.84      343.10     72.67 o 
  -6  11   4     4428.92     4877.96    295.06 o 
  -5  11   4     4016.31     3561.44    362.03 o 
  -4  11   4     1995.67     2046.40    180.60 o 
  -3  11   4        4.86        7.56     47.27 o 
  -2  11   4     2813.77     2783.96    203.70 o 
  -1  11   4     1801.99     1600.27    156.57 o 
   0  11   4        8.78       19.08     48.68 o 
   1  11   4      466.41      405.74     58.47 o 
   2  11   4       30.58       37.29     34.29 o 
   3  11   4     2570.70     2892.42    215.69 o 
   4  11   4     7449.02     7345.02    367.40 o 
   5  11   4     9040.94     9524.26    324.56 o 
   6  11   4     3671.03     3749.64    260.61 o 
  -4  12   4       80.41      100.11     64.40 o 
  -3  12   4      124.91      144.46     64.79 o 
  -2  12   4     3718.17     4383.51    271.99 o 
  -1  12   4     9020.71     9372.76    456.29 o 
   0  12   4    10841.48    11710.01    707.61 o 
   1  12   4     5338.85     5252.71    300.47 o 
   2  12   4      191.94      196.67     69.42 o 
   3  12   4      254.67      263.80     76.77 o 
   4  12   4        0.13      -34.79     34.79 o 
 -12   1   5       26.30      -27.28     27.28 o 
 -11   1   5     2060.62     2025.31    104.66 o 
 -10   1   5     4843.46     5020.87    161.50 o 
  -9   1   5      846.44      898.82     70.73 o 
  -8   1   5      472.80      493.39     41.35 o 
  -7   1   5     6219.57     6382.36    140.86 o 
  -6   1   5     1004.55     1017.02     40.68 o 
  -5   1   5     7209.29     7396.43    112.43 o 
  -4   1   5    23570.96    23790.25    218.90 o 
  -3   1   5     9359.20     9128.22    136.47 o 
  -2   1   5       72.93      140.35     14.65 o 
  -1   1   5     2473.18     2335.19     41.95 o 
   0   1   5    27889.39    28081.06    221.63 o 
   1   1   5     6384.80     6454.10     80.68 o 
   2   1   5    18070.42    18367.55    175.84 o 
   3   1   5    24450.97    26421.14    435.23 o 
   4   1   5      306.63      338.21     29.51 o 
   5   1   5     3239.67     3007.21    123.07 o 
   6   1   5     6128.66     5539.57    113.58 o 
   7   1   5     5343.84     5087.86    179.02 o 
   8   1   5        1.22       -1.78     13.37 o 
   9   1   5     3679.23     3597.40    106.30 o 
  10   1   5     1697.23     1798.62    159.54 o 
  11   1   5      128.37       58.71    125.14 o 
 -12   2   5     1192.32     1262.32    130.42 o 
 -11   2   5      105.14       75.81     28.84 o 
 -10   2   5      588.45      610.10     53.02 o 
  -9   2   5     7663.94     7563.64    214.78 o 
  -8   2   5     3102.36     3194.81     97.03 o 
  -7   2   5      162.16      161.85     22.28 o 
  -6   2   5     1544.92     1587.92     52.05 o 
  -5   2   5    11045.43    10995.79    178.78 o 
  -4   2   5     1810.48     1568.70     50.27 o 
  -3   2   5     1381.14     1592.10     41.55 o 
  -2   2   5    24299.05    25751.73    353.09 o 
  -1   2   5      747.33      868.58     32.39 o 
   0   2   5     9812.55     9987.37    101.21 o 
   1   2   5    14655.21    13861.23    139.31 o 
   2   2   5    16037.67    15545.43    146.86 o 
   3   2   5     1251.02     1151.67     41.77 o 
   4   2   5      368.14      328.82     26.75 o 
   5   2   5     2976.11     3060.08    111.80 o 
   6   2   5     2250.19     2119.73    102.62 o 
   7   2   5     9592.86     9879.19    339.27 o 
   8   2   5    11372.89    11809.01    399.09 o 
   9   2   5     1036.15     1082.71    447.61 o 
  10   2   5      350.53      357.93     80.00 o 
  11   2   5     2284.16     2180.36    322.68 o 
 -12   3   5      640.50      733.17    188.71 o 
 -11   3   5      194.05      234.95     38.06 o 
 -10   3   5      132.74       82.68     25.84 o 
  -9   3   5     3692.86     3683.05    123.83 o 
  -8   3   5     3185.14     3298.56    109.23 o 
  -7   3   5     3392.39     3252.09     92.55 o 
  -6   3   5     8952.81     8985.61    171.26 o 
  -5   3   5    14212.91    14696.97    223.13 o 
  -4   3   5     1475.94     1482.86     45.79 o 
  -3   3   5      463.22      459.14     27.15 o 
  -2   3   5    26864.93    26363.79    329.26 o 
  -1   3   5     3250.71     2948.91     86.38 o 
   0   3   5     1063.55     1207.79     48.98 o 
   1   3   5     1094.68     1168.38     32.14 o 
   2   3   5        0.79       20.67      8.41 o 
   3   3   5     1063.78     1197.94     54.48 o 
   4   3   5     2193.05     2500.99     89.46 o 
   5   3   5       39.56       94.78     17.96 o 
   6   3   5     1159.15     1188.00     84.35 o 
   7   3   5     1293.86     1185.38     75.52 o 
   8   3   5     2704.83     2547.31    124.21 o 
   9   3   5     3085.54     2954.97    165.22 o 
  10   3   5     1206.52     1059.07    107.96 o 
  11   3   5     1253.55     1251.07    120.49 o 
 -11   4   5     3458.09     3490.38    139.84 o 
 -10   4   5     1108.25     1041.94     72.19 o 
  -9   4   5      686.56      745.98     65.29 o 
  -8   4   5     4676.75     4479.79    150.38 o 
  -7   4   5       56.62       57.31     20.08 o 
  -6   4   5    10995.70    10877.51    166.99 o 
  -5   4   5     4634.12     4616.16     98.72 o 
  -4   4   5     1866.66     2070.58     65.22 o 
  -3   4   5    11776.46    12031.84    199.75 o 
  -2   4   5    43766.23    43255.55    522.20 o 
  -1   4   5    38618.50    39583.53    465.70 o 
   0   4   5     6049.49     6487.25    162.09 o 
   1   4   5     2036.51     2151.96     53.21 o 
   2   4   5     2075.19     2044.94     58.35 o 
   3   4   5    23616.85    23561.39    330.03 o 
   4   4   5    39001.46    38323.74    555.14 o 
   5   4   5    31871.47    32945.55    378.74 o 
   6   4   5     4245.38     4190.34    115.10 o 
   7   4   5       12.14      -18.30     22.20 o 
   8   4   5     1325.46     1206.39    101.23 o 
   9   4   5      111.81       70.63     40.42 o 
  10   4   5     2096.14     2197.52    153.77 o 
  11   4   5     3344.97     3646.45    206.72 o 
 -11   5   5       83.40       48.92     28.97 o 
 -10   5   5       51.75       66.83     28.80 o 
  -9   5   5     2239.67     2143.75     98.02 o 
  -8   5   5    13737.31    13641.79    264.01 o 
  -7   5   5    18599.60    18439.36    318.66 o 
  -6   5   5    14849.32    14630.41    293.64 o 
  -5   5   5     7584.89     7494.05    160.55 o 
  -4   5   5       84.35      105.26     15.68 o 
  -3   5   5       96.69       87.64     16.00 o 
  -2   5   5    12930.38    12863.14    226.97 o 
  -1   5   5    38311.03    38590.34    431.80 o 
   0   5   5    18354.80    18837.02    249.32 o 
   1   5   5     4158.43     4223.74     98.80 o 
   2   5   5      588.06      646.83     32.59 o 
   3   5   5    15372.72    15695.31    182.35 o 
   4   5   5     8738.92     8340.54    136.52 o 
   5   5   5        0.07       43.30     14.58 o 
   6   5   5     1316.62     1216.48     98.02 o 
   7   5   5     1766.61     1806.45    156.01 o 
   8   5   5     5303.48     5140.61    193.07 o 
   9   5   5     7660.32     8025.49    291.54 o 
  10   5   5     8275.82     8138.61    306.88 o 
  11   5   5     3965.69     4491.75    271.80 o 
 -10   6   5     1977.33     1746.83     95.98 o 
  -9   6   5     2731.75     2686.61    114.35 o 
  -8   6   5     1553.43     1406.16     90.08 o 
  -7   6   5        6.66      -10.10     18.64 o 
  -6   6   5       27.91        3.30     16.69 o 
  -5   6   5      253.27      339.91     33.18 o 
  -4   6   5     3140.68     3157.11     91.93 o 
  -3   6   5     1977.05     2083.09     64.75 o 
  -2   6   5     2179.61     2095.92     64.97 o 
  -1   6   5     5347.76     5100.13    106.80 o 
   0   6   5    18357.67    18464.25    286.06 o 
   1   6   5     9411.14     9422.49    206.11 o 
   2   6   5    14293.21    14911.97    244.07 o 
   3   6   5    16723.59    16471.04    320.29 o 
   4   6   5     3495.66     3546.58    100.72 o 
   5   6   5     2045.87     2037.77     87.24 o 
   6   6   5     4953.54     4950.09    211.80 o 
   7   6   5     8405.36     8106.40    284.87 o 
   8   6   5      324.64      275.14     60.27 o 
   9   6   5      499.35      378.51    106.97 o 
  10   6   5      445.88      491.77    104.90 o 
 -10   7   5     4425.05     4791.76    206.75 o 
  -9   7   5     5761.52     5585.21    180.21 o 
  -8   7   5      464.92      533.21     54.48 o 
  -7   7   5      614.62      708.18     76.72 o 
  -6   7   5      711.08      678.67     62.54 o 
  -5   7   5    13453.60    13125.64    226.65 o 
  -4   7   5    22996.58    22622.30    364.24 o 
  -3   7   5    13339.47    13571.76    354.20 o 
  -2   7   5     7062.65     7139.88    159.82 o 
  -1   7   5       34.61       38.63     19.15 o 
   0   7   5     2604.49     2518.86    119.20 o 
   1   7   5      612.95      514.48     42.00 o 
   2   7   5    10655.80    10228.28    221.03 o 
   3   7   5     8517.92     8142.40    192.50 o 
   4   7   5       14.28       -2.13     12.80 o 
   5   7   5     2047.28     2057.11     96.47 o 
   6   7   5    10418.05    10848.20    338.39 o 
   7   7   5     9952.79     9781.34    333.14 o 
   8   7   5     1156.66      892.23    106.82 o 
   9   7   5      369.95      212.64     83.39 o 
  10   7   5       26.70      -21.77     36.65 o 
  -9   8   5     4303.40     4348.68    162.68 o 
  -8   8   5     1625.37     1580.14     95.25 o 
  -7   8   5      486.07      411.82     58.71 o 
  -6   8   5      491.53      477.55     55.30 o 
  -5   8   5     3655.75     3740.09    147.08 o 
  -4   8   5     1130.90     1055.03     76.22 o 
  -3   8   5       56.91       71.30     24.05 o 
  -2   8   5       37.51       -3.67     17.44 o 
  -1   8   5     3290.55     3461.56    187.49 o 
   0   8   5     6144.94     6302.16    309.09 o 
   1   8   5    14244.90    14565.07    340.40 o 
   2   8   5    12575.10    11999.12    361.61 o 
   3   8   5     4835.20     4578.90    174.55 o 
   4   8   5      183.42      159.85     30.88 o 
   5   8   5        5.25      -31.07     37.53 o 
   6   8   5     3567.69     4090.93    249.68 o 
   7   8   5     5331.95     5712.70    256.63 o 
   8   8   5     5159.26     5000.49    249.91 o 
   9   8   5     1096.00     1347.66    138.14 o 
  -8   9   5     2119.00     2318.38    119.18 o 
  -7   9   5     3443.55     3186.29    169.48 o 
  -6   9   5     6285.81     5990.06    203.77 o 
  -5   9   5     3108.65     3110.98    141.44 o 
  -4   9   5      632.85      739.64     80.96 o 
  -3   9   5      326.87      340.78     45.17 o 
  -2   9   5     2684.76     2461.42    132.94 o 
  -1   9   5     6443.74     6536.44    282.90 o 
   0   9   5     2010.53     2186.41    119.62 o 
   1   9   5      239.46      278.97     47.62 o 
   2   9   5        4.83       47.67     39.58 o 
   3   9   5      876.26      849.47     86.74 o 
   4   9   5      941.94      965.05     95.72 o 
   5   9   5       13.72       14.80     33.26 o 
   6   9   5       17.95      -11.32     43.02 o 
   7   9   5      830.63      865.04    107.85 o 
   8   9   5     2617.16     2867.25    195.63 o 
  -7  10   5      123.85      110.83     44.86 o 
  -6  10   5     3637.78     3627.52    164.07 o 
  -5  10   5     3327.21     3249.60    220.53 o 
  -4  10   5       29.85      -10.38     44.68 o 
  -3  10   5     4726.06     4776.80    503.30 o 
  -2  10   5     8930.88     9002.52    361.15 o 
  -1  10   5     6513.07     6435.44    735.40 o 
   0  10   5      481.68      412.54     60.13 o 
   1  10   5     2014.30     2192.81    131.54 o 
   2  10   5      513.88      552.90     69.31 o 
   3  10   5     4431.57     4340.56    205.23 o 
   4  10   5    12825.79    13199.99    391.19 o 
   5  10   5     5362.85     5343.71    212.23 o 
   6  10   5     1846.20     1681.73    145.88 o 
   7  10   5       91.32       57.27     52.14 o 
  -6  11   5     1547.85     1441.66    163.25 o 
  -5  11   5       70.43        0.54     41.12 o 
  -4  11   5      414.40      359.71     85.13 o 
  -3  11   5      176.71      235.05     76.32 o 
  -2  11   5      788.81      964.90    122.88 o 
  -1  11   5     4052.89     4123.11    248.07 o 
   0  11   5     2829.16     2674.21    199.81 o 
   1  11   5       59.94       29.29     32.87 o 
   2  11   5      184.27       50.38     29.01 o 
   3  11   5     1950.14     2112.65    149.53 o 
   4  11   5     1061.94      841.44    104.95 o 
   5  11   5       24.66       32.77     38.97 o 
   6  11   5      602.16      789.23    105.83 o 
  -4  12   5       38.33      134.93     83.27 o 
  -3  12   5      616.48      600.60    125.09 o 
  -2  12   5      360.75      287.75     74.33 o 
  -1  12   5      213.83      183.64     63.01 o 
   0  12   5       56.52       59.27    122.62 o 
   1  12   5      748.63      685.20    112.97 o 
   2  12   5      400.12      376.17     84.29 o 
   3  12   5        9.51       82.50     46.77 o 
   4  12   5      338.72      318.53     75.54 o 
 -12   0   6     1266.67     1399.34    187.59 o 
 -11   0   6    15380.50    15521.90    590.11 o 
 -10   0   6    10286.28    10294.83    341.34 o 
  -9   0   6     5236.70     5353.04    258.25 o 
  -8   0   6      924.43      851.27    126.71 o 
  -7   0   6      780.25      794.71     61.54 o 
  -6   0   6       32.57       34.28     25.51 o 
  -5   0   6     8962.33     8751.69    197.32 o 
  -4   0   6    44119.61    43909.84    774.44 o 
  -3   0   6     7382.24     6816.19    148.17 o 
  -2   0   6      129.84      120.89     40.59 o 
  -1   0   6     1907.36     1777.35     32.91 o 
   0   0   6    18491.80    17599.51    192.27 o 
   1   0   6    11489.37    11835.10    178.60 o 
   2   0   6      307.83      211.13     22.18 o 
   3   0   6     3373.68     3574.13    126.96 o 
   4   0   6    13316.06    14365.76    478.14 o 
   5   0   6    31089.38    35114.03    875.04 o 
   6   0   6    29407.79    30558.47    680.15 o 
   7   0   6    13772.36    13936.93    255.13 o 
   8   0   6     6769.65     6581.13    146.02 o 
   9   0   6      248.26      218.83     46.37 o 
  10   0   6      618.49      744.05    151.45 o 
  11   0   6     2155.00     1783.44    243.23 o 
 -12   1   6        0.41        9.32     87.07 o 
 -11   1   6      436.12      508.24     54.82 o 
 -10   1   6        7.85        5.04     33.32 o 
  -9   1   6      657.69      669.31     50.98 o 
  -8   1   6      139.78      104.53     34.06 o 
  -7   1   6     6688.08     6332.17    138.75 o 
  -6   1   6    12241.64    11907.79    189.47 o 
  -5   1   6    11764.69    11353.23    167.04 o 
  -4   1   6    21054.20    20513.70    221.96 o 
  -3   1   6     9965.82     9720.91    166.33 o 
  -2   1   6     4510.04     4498.88     88.34 o 
  -1   1   6    14389.69    14425.04    151.27 o 
   0   1   6    34344.73    34124.08    267.08 o 
   1   1   6    24918.31    24465.30    216.78 o 
   2   1   6     5109.43     4688.16     62.55 o 
   3   1   6     9721.84     9345.58    149.06 o 
   4   1   6     2081.46     2113.11     61.98 o 
   5   1   6     1441.67     1360.04     60.80 o 
   6   1   6      118.34      124.05     19.50 o 
   7   1   6     2624.24     2726.10    107.34 o 
   8   1   6      662.17      640.34     43.66 o 
   9   1   6     1025.30     1032.56    119.05 o 
  10   1   6     2219.52     2226.94    182.09 o 
  11   1   6     1908.47     1964.87    180.35 o 
 -12   2   6     3396.92     3078.70    202.65 o 
 -11   2   6      323.70      377.65     48.79 o 
 -10   2   6       81.77       32.16     29.31 o 
  -9   2   6     3155.08     3085.02     97.16 o 
  -8   2   6    11517.89    11744.54    222.36 o 
  -7   2   6    15345.96    15418.49    248.34 o 
  -6   2   6    10018.21    10215.00    142.34 o 
  -5   2   6     1996.44     2079.40     64.41 o 
  -4   2   6     2731.54     2896.83    106.53 o 
  -3   2   6     1815.58     1891.21     54.31 o 
  -2   2   6        0.32       17.66     13.79 o 
  -1   2   6     6171.61     6655.41     89.56 o 
   0   2   6     8943.93     9551.72     91.84 o 
   1   2   6     8226.03     8190.09     91.96 o 
   2   2   6    35871.19    35923.73    309.58 o 
   3   2   6    30609.38    31459.85    352.04 o 
   4   2   6    12152.85    12370.18    298.69 o 
   5   2   6     8987.98     9148.85    172.85 o 
   6   2   6      311.17      324.62     32.63 o 
   7   2   6      404.50      381.24     47.28 o 
   8   2   6    13566.94    12594.33    565.93 o 
   9   2   6    12913.01    13077.83    451.64 o 
  10   2   6     3329.07     3677.59    308.80 o 
  11   2   6      699.50      629.50     89.36 o 
 -11   3   6      816.51      921.21     80.28 o 
 -10   3   6      378.28      374.89     43.17 o 
  -9   3   6     5423.55     5483.56    182.95 o 
  -8   3   6     8975.16     8800.66    174.24 o 
  -7   3   6     1815.32     1637.43     69.34 o 
  -6   3   6     2773.39     2891.65     87.75 o 
  -5   3   6     2019.67     2124.86     60.54 o 
  -4   3   6     6268.38     5955.78     99.84 o 
  -3   3   6    54222.38    54684.88    533.87 o 
  -2   3   6    77852.68    79613.06    854.70 o 
  -1   3   6    38030.75    38849.53    396.43 o 
   0   3   6     1380.77     1308.56     35.13 o 
   1   3   6     3537.98     3731.46     56.18 o 
   2   3   6      636.28      623.29     25.42 o 
   3   3   6     9227.25     8693.65    142.25 o 
   4   3   6    39040.15    38254.28    564.79 o 
   5   3   6    16557.92    16616.76    247.83 o 
   6   3   6      105.24       81.42     22.86 o 
   7   3   6     6484.49     6213.03    154.02 o 
   8   3   6     8309.61     7809.10    183.27 o 
   9   3   6     2965.36     2709.32    162.56 o 
  10   3   6      110.80       -7.72     51.22 o 
  11   3   6     1020.86      950.60    133.50 o 
 -11   4   6      114.68      158.65     33.84 o 
 -10   4   6      120.17       92.25     33.84 o 
  -9   4   6      315.42      347.06     48.16 o 
  -8   4   6     7774.78     7312.36    155.55 o 
  -7   4   6     6281.43     6255.53    134.28 o 
  -6   4   6     1449.63     1361.85     57.51 o 
  -5   4   6      724.22      711.09     35.52 o 
  -4   4   6       52.02       91.31     13.31 o 
  -3   4   6     1738.46     1643.97     66.16 o 
  -2   4   6     2203.44     2286.02     62.12 o 
  -1   4   6     8611.86     8700.92    125.00 o 
   0   4   6      741.97      670.25     31.09 o 
   1   4   6     2358.83     2415.01     57.47 o 
   2   4   6     8691.42     9508.31    144.09 o 
   3   4   6     8333.64     8628.38    148.39 o 
   4   4   6     3806.92     3882.84     98.49 o 
   5   4   6     1528.32     1567.85     66.75 o 
   6   4   6      331.03      362.09     34.27 o 
   7   4   6     1673.27     1515.78    139.13 o 
   8   4   6     1963.07     2090.85    137.32 o 
   9   4   6     3706.32     4088.84    203.09 o 
  10   4   6     1985.03     2143.83    153.83 o 
  11   4   6      398.17      326.23     75.41 o 
 -11   5   6      287.59      169.74     48.59 o 
 -10   5   6       25.93       26.02     31.28 o 
  -9   5   6     3219.97     3152.75    120.73 o 
  -8   5   6     1281.57     1269.93     73.23 o 
  -7   5   6      622.93      577.55     37.83 o 
  -6   5   6     2471.06     2557.23     96.10 o 
  -5   5   6     1239.49     1204.10     49.12 o 
  -4   5   6     1670.81     1902.20     58.60 o 
  -3   5   6      188.03      245.30     25.07 o 
  -2   5   6     5506.46     5525.70    116.08 o 
  -1   5   6        4.29       12.77      9.91 o 
   0   5   6     9990.23     9936.88    178.20 o 
   1   5   6     6918.92     7013.62    109.18 o 
   2   5   6     2212.69     2315.48     52.81 o 
   3   5   6      378.68      400.48     24.55 o 
   4   5   6     1463.78     1446.17     48.23 o 
   5   5   6     1812.13     1732.59     94.61 o 
   6   5   6      209.16      143.08     43.07 o 
   7   5   6     1458.98     1573.21    102.86 o 
   8   5   6      973.09     1000.35     87.17 o 
   9   5   6       24.52       13.81     58.26 o 
  10   5   6      737.33      734.41    119.01 o 
 -10   6   6     2702.14     2654.40    135.89 o 
  -9   6   6      331.06      226.52     36.04 o 
  -8   6   6     2861.84     2915.92    133.17 o 
  -7   6   6     3952.91     3897.52    111.84 o 
  -6   6   6     1609.49     1483.60    100.38 o 
  -5   6   6     1386.29     1393.27     69.83 o 
  -4   6   6     7675.28     7498.74    150.82 o 
  -3   6   6     3491.66     3531.46     91.55 o 
  -2   6   6      142.75      135.75     25.70 o 
  -1   6   6     9695.85     9380.32    143.82 o 
   0   6   6     4899.63     4888.57    114.86 o 
   1   6   6        1.97       -8.58     16.36 o 
   2   6   6     7102.42     7196.63    201.41 o 
   3   6   6     7834.23     7718.21    181.15 o 
   4   6   6      597.56      583.20     40.03 o 
   5   6   6      549.25      523.13     42.03 o 
   6   6   6     6641.28     6293.73    242.97 o 
   7   6   6     1556.43     1586.15    123.95 o 
   8   6   6      446.60      434.61     72.77 o 
   9   6   6     4246.44     4379.45    227.21 o 
  10   6   6     1647.82     1778.32    182.74 o 
 -10   7   6      211.15      130.54     41.82 o 
  -9   7   6      177.95      173.53     39.73 o 
  -8   7   6      129.28      102.79     34.46 o 
  -7   7   6      113.48       68.29     31.01 o 
  -6   7   6       67.76       27.22     28.49 o 
  -5   7   6        4.38       17.08     19.59 o 
  -4   7   6      713.45      660.87     45.38 o 
  -3   7   6     2981.95     2935.10     97.63 o 
  -2   7   6      727.97      757.13     49.20 o 
  -1   7   6      585.83      557.86     28.79 o 
   0   7   6      222.04      229.15     31.18 o 
   1   7   6        0.33        7.44     22.16 o 
   2   7   6      124.76       86.52     23.14 o 
   3   7   6       47.07       46.52     18.30 o 
   4   7   6     1562.91     1535.98     65.73 o 
   5   7   6      156.34      137.03     36.79 o 
   6   7   6      249.66      333.61     66.33 o 
   7   7   6       94.46       86.63     46.42 o 
   8   7   6      513.06      486.08     89.30 o 
   9   7   6      283.84      301.23     69.50 o 
  -9   8   6      935.43      964.91     84.91 o 
  -8   8   6        1.54        6.64     29.39 o 
  -7   8   6     1153.30     1090.41     96.94 o 
  -6   8   6      943.85      928.92    106.58 o 
  -5   8   6     1572.57     1531.38     94.90 o 
  -4   8   6     5744.69     5554.79    178.79 o 
  -3   8   6     3249.27     3100.33    107.78 o 
  -2   8   6     1614.63     1629.70     75.96 o 
  -1   8   6     5197.62     5220.63    160.77 o 
   0   8   6     4197.04     4672.96    173.15 o 
   1   8   6     1596.44     1773.31    106.91 o 
   2   8   6      730.04      676.95     57.89 o 
   3   8   6     2238.56     2222.68    104.92 o 
   4   8   6      128.66       77.65     25.77 o 
   5   8   6     5496.05     5543.90    233.75 o 
   6   8   6     5676.73     5795.21    250.91 o 
   7   8   6     1625.22     1880.02    146.13 o 
   8   8   6       49.63        7.55     45.08 o 
   9   8   6      687.98      528.12    153.04 o 
  -8   9   6      297.69      242.67     45.20 o 
  -7   9   6      941.59     1021.92     85.46 o 
  -6   9   6     6502.04     6441.65    332.20 o 
  -5   9   6     6528.52     6582.27    212.28 o 
  -4   9   6     3602.32     3416.43    146.37 o 
  -3   9   6       67.34       54.02     29.55 o 
  -2   9   6     1376.67     1263.53     90.03 o 
  -1   9   6        1.06      -35.42     42.62 o 
   0   9   6     7509.21     7449.09    236.33 o 
   1   9   6    20468.16    20543.96    467.40 o 
   2   9   6     4865.88     4521.41    249.03 o 
   3   9   6        4.32        4.11     33.13 o 
   4   9   6     1430.62     1387.60    126.62 o 
   5   9   6     1419.04     1260.67    194.78 o 
   6   9   6      151.38      144.68     43.26 o 
   7   9   6     1960.55     1911.84    155.46 o 
   8   9   6     2987.80     3270.77    210.34 o 
  -7  10   6      279.68      279.80     53.55 o 
  -6  10   6      392.11      373.86     57.53 o 
  -5  10   6      706.27      726.96     73.25 o 
  -4  10   6     1422.78     1177.26    154.73 o 
  -3  10   6       38.66        1.52     38.51 o 
  -2  10   6       49.47       37.12     37.03 o 
  -1  10   6      324.04      343.17     68.10 o 
   0  10   6      617.96      652.12    104.20 o 
   1  10   6     1717.86     1720.82    119.25 o 
   2  10   6     1155.81      995.07     92.13 o 
   3  10   6      475.44      532.79    116.31 o 
   4  10   6     2083.45     2269.53    133.29 o 
   5  10   6     3381.83     3756.23    206.37 o 
   6  10   6     2895.08     2991.17    193.40 o 
   7  10   6     1416.70     1469.47    143.60 o 
  -6  11   6       64.62      153.08     83.55 o 
  -5  11   6       56.36      -16.02     27.52 o 
  -4  11   6     2396.13     2684.29    450.94 o 
  -3  11   6    10513.67    11026.47    428.79 o 
  -2  11   6     8334.36     8324.74    361.62 o 
  -1  11   6     6607.89     6860.12    672.44 o 
   0  11   6     2816.16     2644.09    199.42 o 
   1  11   6        1.80       -6.62     31.79 o 
   2  11   6        4.97       -5.95     27.91 o 
   3  11   6     3412.54     3453.93    191.16 o 
   4  11   6     5817.90     5991.13    233.43 o 
   5  11   6     1302.02     1398.03    111.63 o 
  -4  12   6      297.31      236.52     76.66 o 
  -3  12   6     1096.36     1158.49    143.78 o 
  -2  12   6       63.13      -24.46     43.39 o 
  -1  12   6     2754.52     2604.69    206.55 o 
   0  12   6      588.96      663.30    107.72 o 
   1  12   6     1558.98     1460.10    159.58 o 
   2  12   6     4253.07     4144.70    214.08 o 
   3  12   6     6613.54     6846.81    300.98 o 
 -12   1   7       37.22       63.91     45.39 o 
 -11   1   7     4060.97     4002.63    179.07 o 
 -10   1   7     2783.09     2880.65    117.53 o 
  -9   1   7        0.95      -25.73     25.73 o 
  -8   1   7     2556.58     2526.45    103.57 o 
  -7   1   7     5048.32     5142.21    123.60 o 
  -6   1   7     4452.21     4503.34     97.49 o 
  -5   1   7      723.64      802.04     33.01 o 
  -4   1   7    14197.89    14836.35    210.25 o 
  -3   1   7     1967.23     2008.83     62.82 o 
  -2   1   7     5314.41     5420.09    111.95 o 
  -1   1   7    20020.91    19407.38    175.82 o 
   0   1   7    15766.89    15436.42    141.26 o 
   1   1   7       65.61       47.76      7.88 o 
   2   1   7     9651.28    10044.90    106.13 o 
   3   1   7    11927.74    11949.01    199.47 o 
   4   1   7       53.75       51.91     15.65 o 
   5   1   7     4721.41     4935.89    118.08 o 
   6   1   7     9079.98     9010.82    175.79 o 
   7   1   7     3932.88     4054.92    109.09 o 
   8   1   7      730.37      717.60     43.34 o 
   9   1   7     3410.38     3467.15    221.49 o 
  10   1   7     1711.25     2055.24    176.79 o 
  11   1   7       45.07       70.31    101.34 o 
 -12   2   7     1772.09     1739.58    154.76 o 
 -11   2   7     1679.21     1617.32    101.33 o 
 -10   2   7        0.16      -22.00     22.00 o 
  -9   2   7     1244.50     1176.73     80.57 o 
  -8   2   7     1525.06     1503.16     61.26 o 
  -7   2   7     2741.58     2632.39     91.17 o 
  -6   2   7    23542.25    23806.73    389.55 o 
  -5   2   7    13530.10    13090.60    237.76 o 
  -4   2   7     2808.52     2613.58     65.81 o 
  -3   2   7     1095.58     1049.89     52.39 o 
  -2   2   7     1024.39      874.49     37.44 o 
  -1   2   7     2611.55     2883.65     49.01 o 
   0   2   7     8600.03     8365.96    104.51 o 
   1   2   7    11821.96    11672.40    110.95 o 
   2   2   7     1842.26     1939.54     40.68 o 
   3   2   7     1214.84     1163.91     41.69 o 
   4   2   7    17192.88    17850.40    240.82 o 
   5   2   7     6261.74     6078.05    133.75 o 
   6   2   7     1520.24     1490.25     63.81 o 
   7   2   7     1869.32     1874.49    115.54 o 
   8   2   7      486.76      456.39    121.22 o 
   9   2   7      526.76      667.54     85.56 o 
  10   2   7     3560.67     3710.41    200.06 o 
  11   2   7     5173.62     5585.81    258.97 o 
 -11   3   7      344.40      419.13     56.27 o 
 -10   3   7      825.37      863.06     87.65 o 
  -9   3   7        4.23       59.57     29.34 o 
  -8   3   7        5.01       10.80     19.17 o 
  -7   3   7     1257.48     1146.89     63.12 o 
  -6   3   7       19.12       33.87     60.20 o 
  -5   3   7     3091.91     2956.95     81.87 o 
  -4   3   7     3190.87     3004.95     67.29 o 
  -3   3   7      661.43      606.70     34.60 o 
  -2   3   7     8950.77     9150.57    154.47 o 
  -1   3   7     9188.97     9795.08    152.68 o 
   0   3   7     1028.43     1086.60     32.81 o 
   1   3   7     6451.88     6369.93     83.65 o 
   2   3   7    16215.42    16372.96    151.73 o 
   3   3   7     7920.57     7768.87    140.67 o 
   4   3   7     4019.96     4106.34    109.11 o 
   5   3   7     5135.39     5248.56    132.10 o 
   6   3   7      799.94      785.43     58.28 o 
   7   3   7      856.93      770.55     57.39 o 
   8   3   7     1436.65     1455.26     90.15 o 
   9   3   7     1048.27     1065.42    104.04 o 
  10   3   7       56.92       95.88     47.82 o 
  11   3   7      105.26      -19.97     38.55 o 
 -11   4   7        5.82       13.42     28.13 o 
 -10   4   7     5168.30     5212.63    174.70 o 
  -9   4   7    14639.18    14983.25    446.99 o 
  -8   4   7    11054.95    11112.49    198.49 o 
  -7   4   7     3639.73     3756.09     98.03 o 
  -6   4   7      531.12      536.34     52.22 o 
  -5   4   7       68.57       80.64     12.24 o 
  -4   4   7     1348.45     1295.46     41.08 o 
  -3   4   7    45266.08    44733.44    527.43 o 
  -2   4   7    52962.24    51617.57    669.74 o 
  -1   4   7     4978.63     4825.20     86.03 o 
   0   4   7      449.81      460.13     25.34 o 
   1   4   7     2699.43     2674.12     52.59 o 
   2   4   7     5697.39     5977.01    111.40 o 
   3   4   7      244.53      266.80     18.76 o 
   4   4   7     9526.91     9619.56    140.38 o 
   5   4   7     2910.80     2776.76     90.81 o 
   6   4   7     7517.89     7818.82    180.41 o 
   7   4   7    18715.06    18272.88    370.10 o 
   8   4   7    11033.44    10897.15    343.20 o 
   9   4   7     4689.92     4571.79    217.63 o 
  10   4   7      350.24      341.22     74.34 o 
 -11   5   7      203.66      168.25     38.29 o 
 -10   5   7       10.15       33.62     30.65 o 
  -9   5   7      287.68      196.41     35.22 o 
  -8   5   7     3871.30     3718.38    125.69 o 
  -7   5   7     6002.34     6189.47    126.44 o 
  -6   5   7      182.89      184.53     27.97 o 
  -5   5   7     6611.41     6414.32    133.60 o 
  -4   5   7     8053.54     8332.62    153.74 o 
  -3   5   7    17523.52    17814.45    236.98 o 
  -2   5   7     4625.48     4526.44     95.77 o 
  -1   5   7        8.51       71.04     33.17 o 
   0   5   7      230.92      216.48     27.17 o 
   1   5   7    16280.64    16608.70    192.52 o 
   2   5   7    55571.59    54631.13    476.93 o 
   3   5   7    30303.52    29691.42    422.32 o 
   4   5   7    17677.16    17212.74    218.48 o 
   5   5   7     1602.63     1721.40     83.77 o 
   6   5   7        1.56       -5.64     31.72 o 
   7   5   7        0.55      -34.32     34.95 o 
   8   5   7     1812.39     1653.54    128.94 o 
   9   5   7     6697.94     6469.67    267.09 o 
  10   5   7     1611.23     1587.65    138.32 o 
 -10   6   7     3459.78     3148.75    150.23 o 
  -9   6   7     1206.38      958.75     80.75 o 
  -8   6   7     1277.33     1163.34     85.63 o 
  -7   6   7     6389.46     6130.51    161.41 o 
  -6   6   7    10016.01    10032.91    232.25 o 
  -5   6   7     6850.47     6491.87    156.57 o 
  -4   6   7     4041.15     3754.73    102.72 o 
  -3   6   7     8534.53     8306.31    199.86 o 
  -2   6   7     1201.49     1118.52     53.15 o 
  -1   6   7      606.19      664.69     31.92 o 
   0   6   7     3447.55     3417.56     80.37 o 
   1   6   7     3885.11     3757.22    107.95 o 
   2   6   7       12.99       48.35     17.96 o 
   3   6   7     2293.06     2163.96     61.65 o 
   4   6   7      444.68      422.18     34.05 o 
   5   6   7     1835.95     1855.45     75.21 o 
   6   6   7     2837.59     2998.61    166.66 o 
   7   6   7     3040.19     2909.90    161.30 o 
   8   6   7      660.98      700.63    109.47 o 
   9   6   7     2505.70     2555.19    670.62 o 
  10   6   7     4869.67     5328.25    320.78 o 
 -10   7   7     5479.89     5288.24    183.71 o 
  -9   7   7      721.73      622.60     62.04 o 
  -8   7   7      529.22      484.73     55.76 o 
  -7   7   7     2239.73     2150.09    132.54 o 
  -6   7   7     3050.70     2810.74    127.96 o 
  -5   7   7      264.44      278.65     35.69 o 
  -4   7   7     4562.64     4677.50    134.29 o 
  -3   7   7       56.68       52.75     16.71 o 
  -2   7   7    13496.56    13651.24    281.56 o 
  -1   7   7    23790.85    24467.42    374.84 o 
   0   7   7    15366.59    15896.70    248.79 o 
   1   7   7    10985.77    11206.96    280.93 o 
   2   7   7     1483.89     1383.79     60.39 o 
   3   7   7       30.55       10.48     15.03 o 
   4   7   7      892.69      818.30     51.50 o 
   5   7   7    16619.78    16958.84    638.38 o 
   6   7   7    15345.79    16643.07    448.09 o 
   7   7   7     1968.01     2067.89    151.87 o 
   8   7   7       18.16      -30.54     50.76 o 
   9   7   7      923.91      801.72    129.18 o 
  -9   8   7       53.65       43.06     29.58 o 
  -8   8   7       75.83       56.44     32.83 o 
  -7   8   7     4056.57     3870.55    212.02 o 
  -6   8   7    12066.85    11632.21    313.37 o 
  -5   8   7    10329.26     9983.78    258.48 o 
  -4   8   7     3603.85     3771.57    146.99 o 
  -3   8   7       86.33       77.10     21.11 o 
  -2   8   7      327.12      315.65     27.13 o 
  -1   8   7       12.43       -8.79     22.09 o 
   0   8   7     2760.62     2928.60    136.57 o 
   1   8   7     6499.50     6353.50    182.55 o 
   2   8   7      700.94      618.23     56.45 o 
   3   8   7     1696.67     1776.36    130.96 o 
   4   8   7     3176.48     3147.16    141.15 o 
   5   8   7     1611.90     1935.96    137.86 o 
   6   8   7     3096.86     3325.38    275.72 o 
   7   8   7       13.70        5.43     34.22 o 
   8   8   7        3.98       32.06     42.52 o 
  -8   9   7      774.80      795.70     72.28 o 
  -7   9   7     1300.01     1106.60     90.73 o 
  -6   9   7       95.84       83.81     35.90 o 
  -5   9   7      692.36      562.32     63.07 o 
  -4   9   7     1550.56     1507.71     97.94 o 
  -3   9   7     2288.63     2262.83    117.47 o 
  -2   9   7     2251.56     2242.88     97.19 o 
  -1   9   7      759.91      843.42     99.50 o 
   0   9   7      508.46      383.68     66.81 o 
   1   9   7     2574.36     2535.64    136.36 o 
   2   9   7     8110.33     8359.38    269.64 o 
   3   9   7     6977.15     6985.09    261.32 o 
   4   9   7     2176.09     2133.47    121.77 o 
   5   9   7     1021.60     1176.80    114.62 o 
   6   9   7      360.56      209.65     88.55 o 
   7   9   7      191.14      124.75     49.09 o 
   8   9   7     1105.42     1138.43    155.43 o 
  -7  10   7     1023.69      974.62     87.00 o 
  -6  10   7       93.38       42.97     35.46 o 
  -5  10   7      705.20      745.38     82.04 o 
  -4  10   7     1681.01     1621.28    105.72 o 
  -3  10   7     9331.39     9323.30    373.13 o 
  -2  10   7    11457.79    11441.07    413.28 o 
  -1  10   7     3849.79     3949.47    229.42 o 
   0  10   7      572.23      600.63     77.23 o 
   1  10   7     3534.90     3587.78    171.05 o 
   2  10   7     1583.93     1483.24     98.01 o 
   3  10   7      531.44      429.11     68.34 o 
   4  10   7     2923.06     2896.72    167.28 o 
   5  10   7     1318.62     1031.18    112.84 o 
   6  10   7      616.41      705.34     97.84 o 
  -6  11   7      119.74       -8.02     44.68 o 
  -5  11   7      403.17      567.50    106.70 o 
  -4  11   7     1395.25     1444.71    149.16 o 
  -3  11   7      931.84     1070.87    129.59 o 
  -2  11   7        5.78        3.89     36.55 o 
  -1  11   7     1053.20     1016.76    122.82 o 
   0  11   7      127.25      148.03     46.13 o 
   1  11   7      341.78      333.16     56.92 o 
   2  11   7     2699.50     2712.72    178.33 o 
   3  11   7     4253.73     4026.88    174.40 o 
   4  11   7     1604.26     1787.95    125.21 o 
   5  11   7        9.75       10.45     34.29 o 
  -3  12   7       59.57       44.08     56.17 o 
  -2  12   7      180.54      145.71    144.23 o 
  -1  12   7        9.57       55.15     41.24 o 
   0  12   7      359.30      352.04     82.22 o 
   1  12   7      771.49      761.11     92.39 o 
   2  12   7      167.41       84.68     77.58 o 
   3  12   7      123.57      133.37     54.54 o 
 -12   0   8      259.98      255.71    102.62 o 
 -11   0   8     3481.15     2612.58    263.71 o 
 -10   0   8     3552.36     3550.40    183.90 o 
  -9   0   8     1299.26      967.63    152.98 o 
  -8   0   8    15277.85    15636.04    337.40 o 
  -7   0   8    20339.38    20342.55    385.73 o 
  -6   0   8    15685.66    15961.99    268.85 o 
  -5   0   8     1362.00     1422.51     54.61 o 
  -4   0   8        2.64       31.15      9.25 o 
  -3   0   8      186.82      196.89     28.58 o 
  -2   0   8    41236.25    38680.88    621.50 o 
  -1   0   8    76340.78    74349.38   1018.53 o 
   0   0   8    48024.92    48193.93    479.23 o 
   1   0   8     3999.03     4107.83     86.46 o 
   2   0   8     2223.83     2636.44     68.41 o 
   3   0   8      409.83      442.07     23.50 o 
   4   0   8      649.11      734.86     47.61 o 
   5   0   8     2242.82     2392.75     98.91 o 
   6   0   8     8615.20     8640.81    227.35 o 
   7   0   8      335.11      303.85     55.57 o 
   8   0   8     8715.68     8311.12    218.45 o 
   9   0   8    10628.04    11363.77    600.44 o 
  10   0   8     3074.26     2747.57    297.00 o 
  11   0   8      947.27     1256.16    211.08 o 
 -12   1   8     5261.30     5158.32    661.57 o 
 -11   1   8     2476.79     2253.15    263.94 o 
 -10   1   8     1711.64     1757.64     83.17 o 
  -9   1   8     1047.76     1081.07     73.44 o 
  -8   1   8      273.21      249.71     44.62 o 
  -7   1   8     4122.25     4226.21    107.95 o 
  -6   1   8    14868.55    15465.81    197.98 o 
  -5   1   8     5577.69     5790.30    117.19 o 
  -4   1   8      135.48      155.16     17.28 o 
  -3   1   8     1698.78     1568.94     51.92 o 
  -2   1   8     1608.34     1578.56     32.20 o 
  -1   1   8     1481.99     1414.69     31.16 o 
   0   1   8     3090.53     2911.99     45.75 o 
   1   1   8       86.41      148.66     11.14 o 
   2   1   8     1674.55     1803.95     38.33 o 
   3   1   8    20881.83    20664.24    177.40 o 
   4   1   8    27150.40    27364.81    338.19 o 
   5   1   8    14068.06    13748.21    290.18 o 
   6   1   8     3107.32     3072.27    120.17 o 
   7   1   8     5724.71     5756.46    178.15 o 
   8   1   8     2731.34     2446.57    178.50 o 
   9   1   8     1073.50     1002.23    125.02 o 
  10   1   8     3973.82     4524.55    538.75 o 
  11   1   8     3623.25     3419.70    323.61 o 
 -11   2   8      769.06      633.58     78.58 o 
 -10   2   8      335.59      299.65     47.84 o 
  -9   2   8     1062.10     1008.52     72.99 o 
  -8   2   8      347.54      313.13     40.75 o 
  -7   2   8       37.65      -11.70     32.04 o 
  -6   2   8      439.10      445.29     37.97 o 
  -5   2   8    21000.31    20925.82    346.46 o 
  -4   2   8    33842.24    33435.14    481.95 o 
  -3   2   8    15327.94    15677.67    235.75 o 
  -2   2   8    13896.01    14482.44    190.09 o 
  -1   2   8     4620.44     4847.90     70.49 o 
   0   2   8      944.44      865.29     25.20 o 
   1   2   8     5365.46     5545.18     66.52 o 
   2   2   8    33918.75    34126.99    288.28 o 
   3   2   8    30026.07    29954.80    346.16 o 
   4   2   8     1213.50     1304.27     55.74 o 
   5   2   8      953.77      986.65     50.63 o 
   6   2   8     1540.50     1544.21     65.44 o 
   7   2   8     1165.62     1180.87     69.12 o 
   8   2   8      133.92      130.81     39.17 o 
   9   2   8      443.34      504.60     79.03 o 
  10   2   8      121.79      100.01     86.22 o 
  11   2   8     2757.22     2946.35    190.33 o 
 -11   3   8       42.83       49.91     34.16 o 
 -10   3   8     4798.31     4633.65    187.07 o 
  -9   3   8    17306.51    16879.13    351.11 o 
  -8   3   8    11322.86    11166.51    245.84 o 
  -7   3   8      359.55      290.37     30.71 o 
  -6   3   8      263.27      227.71     33.12 o 
  -5   3   8      519.80      446.94     29.43 o 
  -4   3   8      727.28      778.18     37.11 o 
  -3   3   8    11845.97    12336.08    175.97 o 
  -2   3   8    19261.88    20137.63    224.79 o 
  -1   3   8      404.56      442.25     23.63 o 
   0   3   8    21420.77    21222.76    205.81 o 
   1   3   8    38513.68    38037.82    317.29 o 
   2   3   8    23206.08    22842.39    227.18 o 
   3   3   8      529.10      416.19     26.97 o 
   4   3   8     2017.24     2087.31     71.48 o 
   5   3   8      576.57      601.20     43.77 o 
   6   3   8     7895.16     7824.61    202.23 o 
   7   3   8    24632.34    24054.96    369.66 o 
   8   3   8    16960.08    17046.29    464.42 o 
   9   3   8     2469.01     2708.85    263.59 o 
  10   3   8       68.27       66.18     31.84 o 
  11   3   8      681.78      499.19    104.33 o 
 -11   4   8      103.09       53.15     35.27 o 
 -10   4   8      389.77      393.22     48.18 o 
  -9   4   8        9.44       25.59     24.41 o 
  -8   4   8      104.92      115.08     30.25 o 
  -7   4   8       33.92       28.72     15.86 o 
  -6   4   8        1.71       14.97     11.23 o 
  -5   4   8     4947.35     4817.15    127.98 o 
  -4   4   8     9432.56     9676.30    159.23 o 
  -3   4   8     9842.80    10175.84    186.66 o 
  -2   4   8      159.36       82.83     22.26 o 
  -1   4   8     1757.01     1953.14     74.03 o 
   0   4   8       76.48      126.43     14.30 o 
   1   4   8     1411.99     1413.44     39.62 o 
   2   4   8    10469.82    10591.58    174.76 o 
   3   4   8     7135.02     7016.47    112.01 o 
   4   4   8     2583.66     2697.94     65.63 o 
   5   4   8      436.85      516.56     42.04 o 
   6   4   8       25.47       34.47     17.48 o 
   7   4   8     1379.75     1182.29    108.52 o 
   8   4   8        0.04      -20.86     30.63 o 
   9   4   8      571.53      613.94     82.52 o 
  10   4   8        2.84      -43.44     43.44 o 
 -11   5   8      881.38      782.14    101.11 o 
 -10   5   8        1.44       31.10     28.89 o 
  -9   5   8      839.57      795.89     61.81 o 
  -8   5   8      210.84      249.83     36.78 o 
  -7   5   8     1079.13     1034.73     56.59 o 
  -6   5   8     5167.95     5278.07    137.55 o 
  -5   5   8     3981.55     3875.46    120.83 o 
  -4   5   8      116.19      158.37     17.25 o 
  -3   5   8     3117.98     3199.51     91.65 o 
  -2   5   8     3714.75     4006.47     73.60 o 
  -1   5   8     1149.38     1238.95     38.11 o 
   0   5   8      787.84      846.12     34.64 o 
   1   5   8     1880.93     2009.15     50.57 o 
   2   5   8        0.85       10.93     11.52 o 
   3   5   8     3875.25     4137.56     89.33 o 
   4   5   8     5448.14     5602.95    102.35 o 
   5   5   8     1913.08     2039.97     92.59 o 
   6   5   8      335.42      296.88     58.47 o 
   7   5   8      407.49      453.01     72.92 o 
   8   5   8      696.04      700.98     91.82 o 
   9   5   8      121.28       98.11     56.19 o 
  10   5   8     1431.30     1312.58    127.99 o 
 -10   6   8     2660.72     2619.95    139.27 o 
  -9   6   8        0.92       -4.47     28.38 o 
  -8   6   8     2995.84     2924.46    122.34 o 
  -7   6   8     5899.65     5744.60    215.70 o 
  -6   6   8      543.16      497.71     37.44 o 
  -5   6   8     3812.44     3901.10     98.51 o 
  -4   6   8     6719.84     6680.74    155.24 o 
  -3   6   8     4058.69     4123.21    135.87 o 
  -2   6   8     1430.45     1428.48     51.53 o 
  -1   6   8     6883.36     6787.24    138.11 o 
   0   6   8     5554.16     5852.85    115.64 o 
   1   6   8      148.17      117.47     20.54 o 
   2   6   8     5157.24     5491.29    154.89 o 
   3   6   8     6903.11     6585.59    149.82 o 
   4   6   8      533.75      490.30     36.47 o 
   5   6   8     5228.20     4704.56    314.61 o 
   6   6   8     2440.65     2488.66    152.88 o 
   7   6   8      593.56      592.84     83.90 o 
   8   6   8      958.83     1161.25    139.37 o 
   9   6   8     2634.55     2480.39    318.89 o 
 -10   7   8      404.55      423.37     54.53 o 
  -9   7   8      688.70      693.38     66.96 o 
  -8   7   8      207.75      166.72     49.13 o 
  -7   7   8       31.88       28.83     35.81 o 
  -6   7   8       64.97       50.04     26.69 o 
  -5   7   8      242.69      163.24     28.10 o 
  -4   7   8      763.79      771.43     53.57 o 
  -3   7   8       55.05       84.00     28.54 o 
  -2   7   8        5.90       30.50     14.02 o 
  -1   7   8        1.43       24.23     16.45 o 
   0   7   8     1232.68     1219.62     60.57 o 
   1   7   8     1792.47     1833.25     89.51 o 
   2   7   8      832.48      790.99     43.40 o 
   3   7   8       86.96       65.73     22.61 o 
   4   7   8       36.73       38.62     16.62 o 
   5   7   8       20.61       26.72     37.41 o 
   6   7   8       63.11       74.75     43.12 o 
   7   7   8      857.28      802.66     97.06 o 
   8   7   8      790.42      819.37    103.87 o 
   9   7   8       90.34      144.46     71.46 o 
  -9   8   8      117.87      111.02     34.40 o 
  -8   8   8     2864.49     2838.09    130.40 o 
  -7   8   8     4486.57     4453.69    200.70 o 
  -6   8   8     1005.11      981.69     81.12 o 
  -5   8   8       51.65       57.34     32.77 o 
  -4   8   8      552.91      562.81     57.57 o 
  -3   8   8      192.64      155.97     27.37 o 
  -2   8   8     1866.91     1886.83     65.09 o 
  -1   8   8     7829.29     7989.18    189.70 o 
   0   8   8     7401.68     7041.46    197.44 o 
   1   8   8      196.41      172.66     33.12 o 
   2   8   8     2253.28     2136.53    100.81 o 
   3   8   8     2138.24     1998.73     90.63 o 
   4   8   8        7.17       43.62     34.40 o 
   5   8   8     1413.23     1426.50    121.79 o 
   6   8   8     2993.55     2982.62    179.16 o 
   7   8   8      196.50      206.60     57.98 o 
   8   8   8     1358.01     1610.04    146.67 o 
  -8   9   8      245.92      145.40     39.47 o 
  -7   9   8      666.23      620.03     68.78 o 
  -6   9   8     5825.70     5849.27    206.37 o 
  -5   9   8     5404.69     5318.71    191.30 o 
  -4   9   8       48.23       44.91     27.91 o 
  -3   9   8     4174.37     4118.07    194.21 o 
  -2   9   8     5608.11     5818.91    261.06 o 
  -1   9   8     2319.87     2212.87    159.41 o 
   0   9   8      129.75      173.92     31.63 o 
   1   9   8     1468.97     1467.15     90.16 o 
   2   9   8       98.73       52.08     39.90 o 
   3   9   8     6324.50     6632.22    230.46 o 
   4   9   8    11421.21    11821.47    306.77 o 
   5   9   8     7161.81     7273.94    286.23 o 
   6   9   8      613.18      657.92     91.76 o 
   7   9   8      233.45      117.64     43.80 o 
  -7  10   8     1636.68     1577.34    113.72 o 
  -6  10   8     1105.28     1063.68     92.05 o 
  -5  10   8     1299.22     1230.08     95.00 o 
  -4  10   8     2624.07     2245.20    125.59 o 
  -3  10   8      657.52      550.32     73.01 o 
  -2  10   8     2467.79     2069.67    165.49 o 
  -1  10   8     5653.88     5922.44    524.67 o 
   0  10   8     3671.60     3690.74    173.60 o 
   1  10   8     1277.97     1337.31    119.68 o 
   2  10   8     1049.85      999.31     79.71 o 
   3  10   8      852.38      828.55     80.56 o 
   4  10   8        4.97       67.37     35.21 o 
   5  10   8       47.77       52.30     55.60 o 
   6  10   8      215.54       -1.85     78.79 o 
  -5  11   8       55.46      -22.91     22.91 o 
  -4  11   8       31.86       63.55    107.32 o 
  -3  11   8     1454.46     1533.52    150.44 o 
  -2  11   8     2672.13     2964.58    565.95 o 
  -1  11   8       12.18       28.66     45.17 o 
   0  11   8     5325.24     5164.21    267.70 o 
   1  11   8     5451.47     5393.53    191.87 o 
   2  11   8     2345.79     2188.08    125.10 o 
   3  11   8     1188.94     1211.57     91.45 o 
   4  11   8      255.06      163.95     44.96 o 
   5  11   8      128.70       96.21     57.27 o 
  -3  12   8     4005.25     4271.20    348.27 o 
  -2  12   8     1286.19     1516.47    305.50 o 
  -1  12   8      431.93      293.38     75.12 o 
   0  12   8       79.55       -0.38     38.03 o 
   1  12   8     1371.78     1338.91    151.61 o 
   2  12   8     7822.30     7392.65    458.46 o 
 -11   1   9     1137.77     1123.70    127.55 o 
 -10   1   9     1015.43      995.24     95.61 o 
  -9   1   9       55.78       36.73     19.46 o 
  -8   1   9     4950.90     5036.55    132.21 o 
  -7   1   9     9506.07     9868.18    242.32 o 
  -6   1   9     2118.47     1967.62     51.91 o 
  -5   1   9     2713.90     2946.18     80.02 o 
  -4   1   9     6909.61     7174.90    152.05 o 
  -3   1   9     1166.07     1062.71     37.10 o 
  -2   1   9     1805.56     1971.67     43.28 o 
  -1   1   9    19712.32    19471.81    182.38 o 
   0   1   9     6259.87     5950.85     73.77 o 
   1   1   9     1888.26     2041.18     39.43 o 
   2   1   9    13727.75    13514.33    146.59 o 
   3   1   9    10627.34    10901.91    107.94 o 
   4   1   9      941.58      967.38     44.32 o 
   5   1   9     1283.12     1337.21     73.37 o 
   6   1   9     5555.27     5401.14    167.79 o 
   7   1   9       38.64       42.17     24.37 o 
   8   1   9     3781.46     3766.93    387.89 o 
   9   1   9     7445.78     7340.45    338.48 o 
  10   1   9     2257.61     2328.16    254.47 o 
  11   1   9       66.58       42.12     87.44 o 
 -11   2   9      791.13      911.87     97.18 o 
 -10   2   9      447.21      417.63     52.54 o 
  -9   2   9     4187.50     3971.69    148.04 o 
  -8   2   9      885.40      888.34     84.88 o 
  -7   2   9      888.29      933.57     63.41 o 
  -6   2   9     1470.72     1411.01     64.97 o 
  -5   2   9     2423.16     2410.92     88.30 o 
  -4   2   9     3056.09     2999.29     94.52 o 
  -3   2   9    20328.39    20513.10    352.02 o 
  -2   2   9    37857.01    37167.60    568.43 o 
  -1   2   9     7201.02     7240.74     95.67 o 
   0   2   9       95.23      117.33     10.92 o 
   1   2   9     1127.03     1304.64     30.25 o 
   2   2   9      600.89      700.92     25.05 o 
   3   2   9     9919.27    10064.26    119.42 o 
   4   2   9    15741.99    16117.02    220.82 o 
   5   2   9     6221.00     6081.02    166.37 o 
   6   2   9      205.05      183.57     31.88 o 
   7   2   9     1182.64     1172.62    102.21 o 
   8   2   9     1661.71     1543.91    143.06 o 
   9   2   9       32.07      -42.14     42.14 o 
  10   2   9     1140.27     1197.75    117.56 o 
  11   2   9     1202.45     1268.99    124.76 o 
 -11   3   9     1165.69     1067.91    107.27 o 
 -10   3   9     1592.03     1486.19     97.51 o 
  -9   3   9      952.07      946.03     97.04 o 
  -8   3   9     1667.63     1583.62     91.44 o 
  -7   3   9     3771.16     3583.10    164.30 o 
  -6   3   9     2339.66     2285.30    104.82 o 
  -5   3   9     3119.07     2808.31    145.04 o 
  -4   3   9     4741.04     4986.85    129.77 o 
  -3   3   9     8491.78     8768.94    143.04 o 
  -2   3   9      681.56      744.19     29.38 o 
  -1   3   9      383.47      292.05     13.93 o 
   0   3   9     2821.81     2860.90     60.05 o 
   1   3   9      139.70      109.76     14.93 o 
   2   3   9        1.46       19.27      9.29 o 
   3   3   9        0.14       15.86     10.60 o 
   4   3   9      217.45      183.36     27.22 o 
   5   3   9     5264.97     5468.45    156.68 o 
   6   3   9     3463.99     3341.00    108.43 o 
   7   3   9      782.15      752.46     53.38 o 
   8   3   9     2839.37     2776.25    163.76 o 
   9   3   9     1719.02     1679.03    133.56 o 
  10   3   9      891.21      760.48    122.12 o 
 -11   4   9      173.60      123.38     46.46 o 
 -10   4   9     2380.61     2270.31    124.27 o 
  -9   4   9     6716.35     6825.76    180.81 o 
  -8   4   9     3796.99     3774.98    123.49 o 
  -7   4   9      916.68      913.75     47.67 o 
  -6   4   9     9977.50     9621.12    220.44 o 
  -5   4   9     5595.87     5822.32    155.72 o 
  -4   4   9      574.63      654.59     49.15 o 
  -3   4   9        4.19       38.45     19.51 o 
  -2   4   9     1159.48     1187.86     63.60 o 
  -1   4   9     1540.76     1518.75     45.32 o 
   0   4   9    33146.73    33376.70    313.12 o 
   1   4   9    55709.30    56058.25    511.76 o 
   2   4   9    13614.18    13713.29    156.07 o 
   3   4   9      545.63      495.37     30.01 o 
   4   4   9      506.17      449.90     26.61 o 
   5   4   9        3.85       11.69     19.48 o 
   6   4   9     3021.55     2893.86    186.44 o 
   7   4   9    14031.92    13934.51    444.42 o 
   8   4   9     9669.31    10021.49    328.62 o 
   9   4   9       25.76       40.68     37.75 o 
  10   4   9     2452.16     2773.33    183.71 o 
 -10   5   9     5557.14     5546.32    181.35 o 
  -9   5   9     1580.56     1653.81    104.97 o 
  -8   5   9     1255.70     1247.07     76.73 o 
  -7   5   9      828.01      752.02     89.35 o 
  -6   5   9     3621.87     3708.87    120.14 o 
  -5   5   9     9928.39    10246.68    194.82 o 
  -4   5   9    29748.78    30743.50    410.46 o 
  -3   5   9    12762.66    12955.96    228.36 o 
  -2   5   9       18.16       26.26     14.53 o 
  -1   5   9      361.36      337.35     21.79 o 
   0   5   9        2.18        1.20     11.36 o 
   1   5   9      759.24      755.31     37.79 o 
   2   5   9     1821.46     1766.73     67.82 o 
   3   5   9     5191.89     5311.94    117.90 o 
   4   5   9      517.47      508.09     22.96 o 
   5   5   9    13405.03    13182.21    381.81 o 
   6   5   9    16526.92    16533.31    515.64 o 
   7   5   9     5099.28     4912.97    270.67 o 
   8   5   9      539.72      673.74     93.12 o 
   9   5   9       59.65       35.22     38.10 o 
  10   5   9      162.53      147.99     95.16 o 
 -10   6   9       33.95       10.44     24.51 o 
  -9   6   9       86.66       33.60     27.18 o 
  -8   6   9       10.08      -26.04     26.04 o 
  -7   6   9      306.19      279.36     53.98 o 
  -6   6   9       15.91       -1.68     16.51 o 
  -5   6   9      124.97      101.00     23.03 o 
  -4   6   9      825.59      799.28     50.97 o 
  -3   6   9    16037.73    16815.02    401.82 o 
  -2   6   9     6591.76     6451.38    104.90 o 
  -1   6   9     3345.91     3441.97     83.89 o 
   0   6   9     7726.44     7666.94    137.02 o 
   1   6   9    10949.56    10622.49    174.75 o 
   2   6   9     6301.26     6260.03    168.50 o 
   3   6   9     5640.38     5378.63    102.57 o 
   4   6   9    16105.36    15601.40    251.01 o 
   5   6   9     4806.63     5155.48    292.28 o 
   6   6   9     1298.58     1435.44    118.31 o 
   7   6   9      217.85      285.03    103.36 o 
   8   6   9      594.08      680.88     91.23 o 
   9   6   9      227.78       86.58     94.68 o 
  -9   7   9     2257.67     2091.57    112.36 o 
  -8   7   9    13271.17    13441.59    298.24 o 
  -7   7   9    18863.66    18146.10    439.80 o 
  -6   7   9     5062.04     5010.67    176.58 o 
  -5   7   9      609.84      531.68     46.22 o 
  -4   7   9      111.15      139.25     26.32 o 
  -3   7   9       25.76      -22.24     22.24 o 
  -2   7   9     4483.53     4510.03     91.40 o 
  -1   7   9    13737.75    14259.21    215.33 o 
   0   7   9    10293.23    10818.90    179.12 o 
   1   7   9     1206.75     1152.04     59.07 o 
   2   7   9    10743.15    10808.30    219.74 o 
   3   7   9     8367.03     7885.41    225.60 o 
   4   7   9      983.03     1004.54     48.48 o 
   5   7   9       37.79      -13.20     37.60 o 
   6   7   9        1.43       20.04     41.14 o 
   7   7   9      160.31      123.25     44.97 o 
   8   7   9     7329.96     8056.92    390.18 o 
   9   7   9    10442.06    10464.79    523.95 o 
  -9   8   9      469.54      408.77     62.52 o 
  -8   8   9       27.30       78.94     36.77 o 
  -7   8   9      119.46      129.29     42.68 o 
  -6   8   9      950.13      949.22     80.81 o 
  -5   8   9     1427.88     1397.79     94.02 o 
  -4   8   9     2023.43     2017.06    108.28 o 
  -3   8   9    11367.69    11391.11    272.97 o 
  -2   8   9    14524.56    14309.43    239.03 o 
  -1   8   9     3473.99     3856.81    111.54 o 
   0   8   9     1492.23     1504.56     88.92 o 
   1   8   9      874.16      776.85     63.08 o 
   2   8   9     1137.54     1033.57     97.35 o 
   3   8   9     6437.04     6496.70    201.81 o 
   4   8   9    10832.32    11190.67    338.40 o 
   5   8   9     8169.64     8423.51    300.80 o 
   6   8   9      101.34       53.39     41.40 o 
   7   8   9        7.43       -5.82     41.50 o 
   8   8   9        2.90      -58.82     58.82 o 
  -8   9   9     1203.91     1171.51     97.57 o 
  -7   9   9     1062.14     1093.61    107.98 o 
  -6   9   9      630.77      599.53     65.43 o 
  -5   9   9     3443.75     3518.04    154.48 o 
  -4   9   9     6057.43     5983.09    221.26 o 
  -3   9   9     2777.12     3124.44    140.96 o 
  -2   9   9      736.36      669.25     66.59 o 
  -1   9   9      274.05      267.22     45.17 o 
   0   9   9        9.46        1.24     45.98 o 
   1   9   9       47.89        7.61     36.31 o 
   2   9   9      474.45      523.21     51.70 o 
   3   9   9      488.61      433.23     57.72 o 
   4   9   9      161.65      232.70     58.23 o 
   5   9   9     2815.09     2677.47    170.20 o 
   6   9   9     1787.51     1556.68    168.34 o 
   7   9   9     1064.11      900.78    136.01 o 
  -6  10   9     2182.01     2206.42    130.73 o 
  -5  10   9     1698.09     1681.20    144.10 o 
  -4  10   9       64.81       51.83     26.59 o 
  -3  10   9      803.44      861.69     77.79 o 
  -2  10   9     1581.03     1546.34    143.96 o 
  -1  10   9      483.50      453.46     62.01 o 
   0  10   9     8326.87     8697.37    289.14 o 
   1  10   9     9574.02     9532.39    314.38 o 
   2  10   9     3345.23     3399.53    134.17 o 
   3  10   9      124.62       91.98     36.10 o 
   4  10   9      756.11      637.31     94.87 o 
   5  10   9      282.29      244.13     61.42 o 
   6  10   9     1140.67      871.82    132.32 o 
  -5  11   9     1601.95     1584.54    115.26 o 
  -4  11   9     2054.40     2158.34    150.27 o 
  -3  11   9      930.98      856.76    116.44 o 
  -2  11   9      108.69       58.04     51.21 o 
  -1  11   9      166.06      103.88     46.93 o 
   0  11   9      286.28      139.29     53.96 o 
   1  11   9      425.01      320.37     54.48 o 
   2  11   9     1884.93     1678.38     99.39 o 
   3  11   9     1368.16     1288.92     89.41 o 
   4  11   9        2.94      -62.52     62.52 o 
  -2  12   9      359.69      323.90     81.32 o 
  -1  12   9       66.32      152.24     63.51 o 
   0  12   9      166.51      103.05     52.31 o 
   1  12   9      412.15      496.68     94.75 o 
 -11   0  10        3.06      128.67     70.75 o 
 -10   0  10      385.45      338.10    105.07 o 
  -9   0  10     2927.78     3090.98    149.86 o 
  -8   0  10    13457.49    13777.08    299.54 o 
  -7   0  10    28120.61    28465.46    425.55 o 
  -6   0  10     2293.10     2358.72     73.47 o 
  -5   0  10     8948.02     8329.56    259.33 o 
  -4   0  10    17961.78    17343.86   1001.57 o 
  -3   0  10     2757.49     2751.36     97.14 o 
  -2   0  10      443.63      406.58     27.22 o 
  -1   0  10     3619.95     3694.92     81.51 o 
   0   0  10       24.73        7.14      7.92 o 
   1   0  10    10550.23    10993.92    175.69 o 
   2   0  10    51277.94    51586.13    653.52 o 
   3   0  10    54818.82    55665.11    569.61 o 
   4   0  10     8704.29     8482.00    233.65 o 
   5   0  10       20.83       28.14     14.59 o 
   6   0  10       83.01      110.31     20.13 o 
   7   0  10     5482.77     5670.05    383.00 o 
   8   0  10     7312.50     7084.24    455.69 o 
   9   0  10    12250.05    12765.30    663.89 o 
  10   0  10     5558.90     6688.67    483.70 o 
 -11   1  10      191.95      155.11     58.48 o 
 -10   1  10     2553.05     2685.73    234.64 o 
  -9   1  10     6399.89     6518.14    240.02 o 
  -8   1  10     2110.41     2103.96     73.75 o 
  -7   1  10     1232.99     1213.91     67.57 o 
  -6   1  10     2037.87     1930.67     58.76 o 
  -5   1  10     3195.83     3087.51     73.63 o 
  -4   1  10     6838.99     6727.43    119.83 o 
  -3   1  10    35939.00    34883.46    576.45 o 
  -2   1  10    45407.07    45521.13    481.38 o 
  -1   1  10    11197.39    11272.65    138.64 o 
   0   1  10     1093.20     1071.35     29.09 o 
   1   1  10     1296.50     1367.42     36.67 o 
   2   1  10     7146.84     7566.89    102.00 o 
   3   1  10     4709.75     4769.79     65.05 o 
   4   1  10     3554.79     3303.72    100.22 o 
   5   1  10     1745.64     1724.88     98.17 o 
   6   1  10      613.75      554.04     47.93 o 
   7   1  10     7285.70     7186.62    199.64 o 
   8   1  10     3139.85     3482.13    220.77 o 
   9   1  10      517.82      499.15     90.65 o 
  10   1  10      788.00      829.03    100.17 o 
 -11   2  10     4560.09     4378.44    213.52 o 
 -10   2  10     7399.04     7271.46    270.94 o 
  -9   2  10     1466.57     1354.58     85.18 o 
  -8   2  10       70.77       28.90     43.16 o 
  -7   2  10     1080.18     1066.92     67.29 o 
  -6   2  10     1750.44     1799.73     80.73 o 
  -5   2  10     1632.45     1562.05     91.10 o 
  -4   2  10     5732.22     5331.42    167.72 o 
  -3   2  10     3978.73     4234.87     97.91 o 
  -2   2  10     3619.15     3386.21     67.41 o 
  -1   2  10    13041.05    12594.32    138.56 o 
   0   2  10     3546.24     3773.93     65.38 o 
   1   2  10     2327.81     2360.71     44.35 o 
   2   2  10     2213.24     2033.69     43.17 o 
   3   2  10      549.50      531.53     23.97 o 
   4   2  10     2767.19     2716.28     83.83 o 
   5   2  10    19247.55    19125.64    345.90 o 
   6   2  10    18855.67    18483.61    419.20 o 
   7   2  10     5242.54     5269.11    207.10 o 
   8   2  10      571.81      534.69     74.39 o 
   9   2  10       84.98       38.86     37.68 o 
  10   2  10      297.49      416.75     70.26 o 
 -11   3  10       41.32      -32.54     49.57 o 
 -10   3  10      669.44      570.65     99.92 o 
  -9   3  10     1251.04     1113.28     81.67 o 
  -8   3  10      199.28      171.66     34.67 o 
  -7   3  10     3010.42     2999.98    200.16 o 
  -6   3  10    19292.54    19036.63    368.90 o 
  -5   3  10    15673.32    15387.99    333.10 o 
  -4   3  10     2296.33     2032.83    103.86 o 
  -3   3  10      138.04      147.72     12.21 o 
  -2   3  10       32.30       31.71      8.28 o 
  -1   3  10     3171.98     3024.59     63.54 o 
   0   3  10    19940.85    20093.56    206.41 o 
   1   3  10    36853.71    37269.58    305.50 o 
   2   3  10     7874.35     8067.09    114.45 o 
   3   3  10      728.91      605.13     27.82 o 
   4   3  10     6918.48     6826.47    161.40 o 
   5   3  10      499.69      572.68     46.28 o 
   6   3  10      598.32      622.34     57.47 o 
   7   3  10     4763.40     4443.58    199.45 o 
   8   3  10     3233.59     3354.65    183.59 o 
   9   3  10      235.89      203.48     54.51 o 
  10   3  10     6028.96     6371.94    281.80 o 
 -11   4  10     2076.73     1901.56    212.16 o 
 -10   4  10     1003.05     1017.34     85.22 o 
  -9   4  10      543.26      568.87     63.15 o 
  -8   4  10      116.49      121.05     27.05 o 
  -7   4  10       84.07       63.23     14.76 o 
  -6   4  10     1326.24     1245.76    129.85 o 
  -5   4  10     1013.86     1021.75     49.82 o 
  -4   4  10     5354.94     5413.71    113.31 o 
  -3   4  10      125.89      138.83     25.22 o 
  -2   4  10      171.60      142.94     18.06 o 
  -1   4  10     2784.16     2762.95     56.50 o 
   0   4  10     1816.01     1786.23     47.91 o 
   1   4  10      625.79      625.14     29.39 o 
   2   4  10     1685.98     1702.40     50.76 o 
   3   4  10       36.96       57.70     12.75 o 
   4   4  10     1241.16     1267.67     46.68 o 
   5   4  10     3926.41     4050.74    125.82 o 
   6   4  10    10311.46    10477.73    253.70 o 
   7   4  10     1952.52     2161.63    144.19 o 
   8   4  10       50.43      -14.71     29.67 o 
   9   4  10      202.31      151.36     46.87 o 
  10   4  10        9.78      -11.53     53.18 o 
 -10   5  10      645.66      622.95     96.87 o 
  -9   5  10     2763.31     2789.66    137.94 o 
  -8   5  10     2296.78     2367.65    164.89 o 
  -7   5  10        0.79       -9.81     30.96 o 
  -6   5  10     1907.79     1770.31     77.86 o 
  -5   5  10      627.22      616.48     41.86 o 
  -4   5  10     3118.57     3269.86     95.59 o 
  -3   5  10     8522.24     8976.91    182.78 o 
  -2   5  10     7242.75     7289.50    179.03 o 
  -1   5  10     1314.90     1463.67     50.75 o 
   0   5  10     1156.79     1204.20     42.75 o 
   1   5  10     2090.98     2086.23     68.92 o 
   2   5  10       75.63      106.76     18.28 o 
   3   5  10     1645.97     1683.09     63.54 o 
   4   5  10     4763.95     4599.82     98.65 o 
   5   5  10     1433.80     1399.29    247.54 o 
   6   5  10      824.50      780.08    119.00 o 
   7   5  10     3370.81     3294.47    180.51 o 
   8   5  10      874.22      824.16     96.46 o 
   9   5  10       23.64      -40.26     40.26 o 
 -10   6  10     1083.61      894.07     85.97 o 
  -9   6  10      125.19      153.34     47.39 o 
  -8   6  10     4229.75     4059.36    162.87 o 
  -7   6  10     4624.04     4410.30    190.63 o 
  -6   6  10      250.89      230.98     40.32 o 
  -5   6  10     2942.20     2973.29    100.76 o 
  -4   6  10    11943.81    12323.79    226.06 o 
  -3   6  10      286.54      322.10     36.56 o 
  -2   6  10     1694.23     1704.69     80.29 o 
  -1   6  10     8745.06     9182.21    162.17 o 
   0   6  10     4308.90     4421.33     96.67 o 
   1   6  10     1149.36     1148.30     48.21 o 
   2   6  10     9548.73     9535.83    371.90 o 
   3   6  10     8468.92     8329.15    137.21 o 
   4   6  10       94.88      126.39     26.01 o 
   5   6  10     1610.34     1650.02    148.62 o 
   6   6  10     3585.79     4110.49    245.36 o 
   7   6  10      365.73      330.62     78.90 o 
   8   6  10     2000.17     2135.20    160.67 o 
   9   6  10     2913.56     3244.46    206.46 o 
  -9   7  10       37.20       56.35     24.74 o 
  -8   7  10       56.73       62.49     31.69 o 
  -7   7  10      297.00      279.96     55.76 o 
  -6   7  10     1434.34     1345.07     90.82 o 
  -5   7  10      726.93      802.26     76.12 o 
  -4   7  10      158.13      173.18     29.68 o 
  -3   7  10      155.19      145.91     30.57 o 
  -2   7  10       86.92       95.69     21.93 o 
  -1   7  10      439.67      403.09     34.12 o 
   0   7  10      866.60      899.19     64.66 o 
   1   7  10      493.12      546.47     39.49 o 
   2   7  10       19.43       19.83     19.58 o 
   3   7  10       16.69       12.23     14.37 o 
   4   7  10     1466.61     1515.45    147.46 o 
   5   7  10       14.38      -11.38     33.93 o 
   6   7  10      234.48       74.29     42.93 o 
   7   7  10        0.82       70.59     48.37 o 
   8   7  10       23.47       36.44     74.34 o 
  -8   8  10     1300.87     1150.25     90.73 o 
  -7   8  10     2650.27     2727.53    208.48 o 
  -6   8  10      640.45      596.81     62.59 o 
  -5   8  10     1178.08     1132.97     84.49 o 
  -4   8  10     2512.81     2514.53    123.05 o 
  -3   8  10      962.23      920.60     53.05 o 
  -2   8  10       26.90       26.13     17.27 o 
  -1   8  10      786.81      780.53     49.54 o 
   0   8  10      139.68      102.74     27.81 o 
   1   8  10     1504.88     1567.26     79.60 o 
   2   8  10     9761.77     9804.32    246.06 o 
   3   8  10     6949.17     7027.17    251.16 o 
   4   8  10      787.26      770.40    133.67 o 
   5   8  10      173.88      152.36     49.11 o 
   6   8  10       44.88       -8.68     32.09 o 
   7   8  10      180.09      146.61     70.16 o 
  -7   9  10      148.54       94.54     35.35 o 
  -6   9  10      200.60      171.10     40.01 o 
  -5   9  10       47.61       47.90     26.40 o 
  -4   9  10     2050.01     2204.21    120.07 o 
  -3   9  10     9728.26    10197.48    268.99 o 
  -2   9  10    13060.26    13421.04    312.75 o 
  -1   9  10      994.82      990.28     70.05 o 
   0   9  10      292.51      332.51     42.42 o 
   1   9  10     1132.37     1082.41     70.56 o 
   2   9  10       12.41       19.95     23.11 o 
   3   9  10      912.72      975.26     79.73 o 
   4   9  10     4408.21     4823.70    222.76 o 
   5   9  10     2306.48     2216.87    156.34 o 
   6   9  10     1104.57     1100.59    114.39 o 
   7   9  10     4694.97     4650.91    301.83 o 
  -6  10  10      324.73      299.30     53.81 o 
  -5  10  10       25.33       11.07     50.12 o 
  -4  10  10       62.27       64.25     26.79 o 
  -3  10  10        7.66      -48.32     49.04 o 
  -2  10  10      191.06      262.07     52.36 o 
  -1  10  10      335.54      536.17     86.48 o 
   0  10  10      191.94      152.15     37.38 o 
   1  10  10      766.85      655.08     65.18 o 
   2  10  10     3816.57     3698.96    147.06 o 
   3  10  10     4102.12     3994.34    152.20 o 
   4  10  10     1802.77     1759.02    140.02 o 
   5  10  10     2148.00     1874.30    149.91 o 
  -4  11  10      827.47      802.06    100.77 o 
  -3  11  10       42.60      159.70     51.83 o 
  -2  11  10      354.41      373.42     78.15 o 
  -1  11  10     2177.58     2177.72    177.23 o 
   0  11  10     4517.30     4624.39    209.51 o 
   1  11  10     8010.77     7773.93    280.84 o 
   2  11  10     3313.88     2958.46    148.65 o 
   3  11  10      108.96      121.28     40.25 o 
 -11   1  11     1340.23     1438.51    163.91 o 
 -10   1  11     1863.78     1751.00    152.77 o 
  -9   1  11      231.32      192.25     49.42 o 
  -8   1  11     4732.50     4897.40    146.33 o 
  -7   1  11     3110.41     3101.14     95.13 o 
  -6   1  11       19.74       40.99     16.91 o 
  -5   1  11     6233.03     6165.72    128.38 o 
  -4   1  11    14612.76    13717.10    282.78 o 
  -3   1  11     7652.39     7213.33    121.38 o 
  -2   1  11     1386.73     1378.77     43.54 o 
  -1   1  11     1823.84     1795.46     43.12 o 
   0   1  11        1.82       30.95      7.71 o 
   1   1  11     3034.81     2884.14     52.22 o 
   2   1  11    18635.46    17838.20    181.24 o 
   3   1  11    16229.29    16181.89    161.41 o 
   4   1  11      212.85      216.13     22.40 o 
   5   1  11     8785.52     8664.47    202.50 o 
   6   1  11     1501.49     1588.15     93.28 o 
   7   1  11        0.30       13.95     57.90 o 
   8   1  11     1031.94      865.31    146.68 o 
   9   1  11     2894.26     2856.51    176.00 o 
  10   1  11      495.84      589.17     86.88 o 
 -11   2  11      361.48      444.84     74.24 o 
 -10   2  11     4190.07     4286.18    208.41 o 
  -9   2  11     7129.14     6984.83    257.43 o 
  -8   2  11     3912.97     3389.82    163.25 o 
  -7   2  11       49.80       55.69     31.24 o 
  -6   2  11     2611.78     2738.39    101.71 o 
  -5   2  11       14.17       63.20     25.54 o 
  -4   2  11     3043.77     2891.80    121.57 o 
  -3   2  11    14158.83    13846.54    287.82 o 
  -2   2  11     8876.39     8677.25    117.98 o 
  -1   2  11     1258.06     1292.70     39.88 o 
   0   2  11    10504.13    10895.63    126.15 o 
   1   2  11    17173.90    17860.80    156.97 o 
   2   2  11      115.48      116.78     14.20 o 
   3   2  11      503.44      568.97     27.54 o 
   4   2  11     2035.82     2033.47    105.87 o 
   5   2  11       10.69       -0.19     10.22 o 
   6   2  11     1252.48     1234.79     99.56 o 
   7   2  11    11935.19    11549.44    342.91 o 
   8   2  11     8298.38     8686.68    305.19 o 
   9   2  11      230.78      203.08     62.18 o 
  10   2  11       66.16       55.45     47.74 o 
 -11   3  11      396.40      361.10     66.76 o 
 -10   3  11      825.95      635.53    107.39 o 
  -9   3  11       47.64       14.11     24.38 o 
  -8   3  11        2.68      -24.46     24.46 o 
  -7   3  11      190.07      135.25     42.25 o 
  -6   3  11       23.09       29.19     15.93 o 
  -5   3  11     1043.44     1161.58     83.65 o 
  -4   3  11     2220.21     2290.13    102.17 o 
  -3   3  11     1180.35     1208.11     50.75 o 
  -2   3  11     5283.85     5137.70     94.09 o 
  -1   3  11     9512.83     9396.61    134.44 o 
   0   3  11     9165.70     9380.80    106.76 o 
   1   3  11     2877.32     2939.41     59.33 o 
   2   3  11     3319.46     3395.77     65.94 o 
   3   3  11     6425.04     6596.89     99.27 o 
   4   3  11     2648.83     2696.81    107.48 o 
   5   3  11      814.22      831.23     56.34 o 
   6   3  11     1737.89     1749.02     96.93 o 
   7   3  11     1074.04     1141.82    104.49 o 
   8   3  11        6.41       16.78     35.34 o 
   9   3  11      242.77      243.64     58.39 o 
  10   3  11       11.05      -32.10     45.19 o 
 -10   4  11       12.47      -43.53     43.53 o 
  -9   4  11        3.37      -35.38     35.38 o 
  -8   4  11      684.12      653.16     76.60 o 
  -7   4  11     6032.96     6518.65    218.95 o 
  -6   4  11    18950.04    20054.70    558.83 o 
  -5   4  11    13121.22    13754.74    322.75 o 
  -4   4  11      986.18     1022.81     37.46 o 
  -3   4  11     2002.68     1909.78     57.81 o 
  -2   4  11      645.85      650.47     35.01 o 
  -1   4  11     1680.48     1589.02     45.76 o 
   0   4  11     6815.90     6815.57    119.56 o 
   1   4  11     8271.93     8052.11    118.76 o 
   2   4  11      736.13      702.37     33.12 o 
   3   4  11     6393.72     6407.35    126.69 o 
   4   4  11    17139.55    16504.54    254.84 o 
   5   4  11     6327.84     6511.31    233.74 o 
   6   4  11       80.89       71.12     50.20 o 
   7   4  11      315.96      268.72     74.23 o 
   8   4  11      148.66      139.33     64.50 o 
   9   4  11     1972.93     1928.07    151.45 o 
 -10   5  11     2155.47     2183.70    159.16 o 
  -9   5  11      170.07      155.98     39.41 o 
  -8   5  11     3053.07     2958.35    139.14 o 
  -7   5  11     3619.29     3535.68    170.43 o 
  -6   5  11      374.00      437.76     69.49 o 
  -5   5  11      994.32      956.91     48.33 o 
  -4   5  11      351.64      359.92     30.71 o 
  -3   5  11     2309.22     2217.16     65.34 o 
  -2   5  11     4435.38     4498.05    109.65 o 
  -1   5  11    24239.94    24693.12    360.69 o 
   0   5  11    20604.18    20224.65    263.94 o 
   1   5  11     2882.08     2959.06     96.57 o 
   2   5  11      263.15      201.54     22.75 o 
   3   5  11     3496.82     3357.36     94.13 o 
   4   5  11     6388.83     5958.01    122.56 o 
   5   5  11     6537.31     6664.71    295.59 o 
   6   5  11    10820.58    10771.66    334.73 o 
   7   5  11     2307.51     2237.63    150.76 o 
   8   5  11      657.94      608.39     87.55 o 
   9   5  11     2397.03     2297.97    165.12 o 
  -9   6  11     5406.83     5693.50    169.59 o 
  -8   6  11     7063.69     6952.04    274.13 o 
  -7   6  11     1609.14     1613.35    113.99 o 
  -6   6  11     2340.80     2503.19    119.60 o 
  -5   6  11     4129.94     4164.01    148.91 o 
  -4   6  11     6055.76     5997.49    149.14 o 
  -3   6  11     2044.16     1964.63     80.56 o 
  -2   6  11     5454.09     5419.01    133.48 o 
  -1   6  11     4033.19     3950.39    105.57 o 
   0   6  11      740.94      723.38     40.79 o 
   1   6  11     1990.36     1970.98     68.99 o 
   2   6  11      111.82      153.80     31.79 o 
   3   6  11       76.64       81.30     17.02 o 
   4   6  11     3239.98     3256.24     86.61 o 
   5   6  11     1516.43     1284.75    132.39 o 
   6   6  11     3259.81     3214.50    236.02 o 
   7   6  11     7676.13     8049.29    545.78 o 
   8   6  11     4270.80     4668.35    293.00 o 
   9   6  11     1152.81     1103.59    124.72 o 
  -9   7  11      408.20      372.33     51.23 o 
  -8   7  11     1995.48     1929.61    112.98 o 
  -7   7  11     1298.49     1112.73    100.21 o 
  -6   7  11        0.41      -21.75     21.75 o 
  -5   7  11     8182.11     8325.53    229.72 o 
  -4   7  11    22826.30    22891.07    419.05 o 
  -3   7  11     7753.42     7529.86    174.85 o 
  -2   7  11      230.65      139.35     39.11 o 
  -1   7  11       69.16       55.86     17.21 o 
   0   7  11     1935.30     1907.90     63.61 o 
   1   7  11     9561.86     9593.49    175.20 o 
   2   7  11    24600.74    24229.95    518.01 o 
   3   7  11    21304.76    20360.93    572.51 o 
   4   7  11     3064.72     2967.07    113.47 o 
   5   7  11      244.33      125.01     58.98 o 
   6   7  11      468.31      381.02     85.94 o 
   7   7  11      597.56      628.55    109.75 o 
   8   7  11     1821.11     1836.55    203.40 o 
  -8   8  11     3986.35     3847.96    168.40 o 
  -7   8  11      181.10      213.33     48.93 o 
  -6   8  11       37.52       17.71     28.02 o 
  -5   8  11     2303.63     2268.85    119.34 o 
  -4   8  11     2200.87     2066.78    112.01 o 
  -3   8  11    10368.15    10432.55    261.27 o 
  -2   8  11     9545.45     9849.97    196.84 o 
  -1   8  11      689.14      642.94     44.55 o 
   0   8  11     2283.22     2202.14     89.61 o 
   1   8  11     3882.29     3700.76    124.50 o 
   2   8  11      596.70      560.56     51.86 o 
   3   8  11       27.70       13.80     25.44 o 
   4   8  11      442.84      388.64     65.64 o 
   5   8  11      294.86      233.47     64.20 o 
   6   8  11     2537.04     2328.27    284.35 o 
   7   8  11     6709.90     7015.89    367.61 o 
  -7   9  11       54.64        6.15     26.65 o 
  -6   9  11        0.53        3.66     18.33 o 
  -5   9  11      131.67      105.98     34.06 o 
  -4   9  11       94.02       78.40     34.46 o 
  -3   9  11      423.41      475.85     59.27 o 
  -2   9  11     2004.96     1972.22    110.99 o 
  -1   9  11     6371.24     6578.40    185.15 o 
   0   9  11     3412.99     3295.73    138.38 o 
   1   9  11     1009.74     1038.56     83.89 o 
   2   9  11     1390.05     1428.28     88.67 o 
   3   9  11     1150.56     1159.29    105.49 o 
   4   9  11     2027.89     1918.01    141.34 o 
   5   9  11     1561.10     1581.00    133.89 o 
   6   9  11     2044.16     2064.88    159.00 o 
  -6  10  11     5329.65     5289.12    306.22 o 
  -5  10  11     3748.49     3988.61    175.28 o 
  -4  10  11       44.24       91.80     32.70 o 
  -3  10  11      721.66      713.69     73.02 o 
  -2  10  11      118.89       35.06     42.87 o 
  -1  10  11      293.64      366.99     71.83 o 
   0  10  11     2598.90     2254.10    166.49 o 
   1  10  11     4101.75     4177.97    260.12 o 
   2  10  11      755.52      702.89     66.33 o 
   3  10  11     1900.33     1815.15    116.56 o 
   4  10  11     5181.02     5324.64    245.07 o 
   5  10  11      897.04      733.30     97.92 o 
  -4  11  11      430.61      521.65     84.64 o 
  -3  11  11       14.05      -13.43     42.00 o 
  -2  11  11      733.64      565.58     92.65 o 
  -1  11  11     2597.86     2851.98    245.47 o 
   0  11  11      909.32      996.18     97.70 o 
   1  11  11        2.59      -27.95     27.95 o 
   2  11  11       32.52      -12.22     31.19 o 
   3  11  11       17.87      -25.68     39.46 o 
 -11   0  12     5496.74     5519.10    431.84 o 
 -10   0  12     7348.96     7080.88    475.91 o 
  -9   0  12        5.11       12.63     38.02 o 
  -8   0  12     1155.45     1061.72    107.55 o 
  -7   0  12     1229.68      923.56     93.78 o 
  -6   0  12     5895.26     5870.06    258.02 o 
  -5   0  12    21097.56    21810.06    498.71 o 
  -4   0  12    46660.76    46309.88   3094.25 o 
  -3   0  12    33998.21    31500.07   1059.79 o 
  -2   0  12      283.67      326.43     38.23 o 
  -1   0  12     1253.70     1215.61     50.17 o 
   0   0  12     2711.20     2889.08     85.63 o 
   1   0  12    14680.83    15230.07    219.40 o 
   2   0  12    36181.84    36459.54    607.00 o 
   3   0  12    18267.21    18411.03    242.24 o 
   4   0  12      208.52      217.91     26.65 o 
   5   0  12    11510.33    11709.25    265.45 o 
   6   0  12     9712.44     9853.97    230.24 o 
   7   0  12     1646.61     1836.74    224.92 o 
   8   0  12      210.36      214.29     82.20 o 
   9   0  12      222.81      171.82     80.06 o 
  10   0  12     1029.35     1134.34    146.63 o 
 -11   1  12     3290.19     3178.55    230.58 o 
 -10   1  12     4111.40     3812.18    194.80 o 
  -9   1  12     5150.96     5447.70    303.64 o 
  -8   1  12     7530.86     7514.00    183.57 o 
  -7   1  12      810.68      757.20     44.29 o 
  -6   1  12     1508.34     1451.74     47.59 o 
  -5   1  12      125.18      101.97     15.73 o 
  -4   1  12     2314.13     2303.69     56.79 o 
  -3   1  12      563.91      564.12     23.44 o 
  -2   1  12       29.68       20.31      7.47 o 
  -1   1  12     1830.78     1819.59     43.66 o 
   0   1  12    17929.03    17869.50    173.82 o 
   1   1  12    28714.30    28258.54    243.53 o 
   2   1  12    12029.60    12555.19    154.35 o 
   3   1  12     1121.59     1168.90     34.92 o 
   4   1  12     3574.61     3520.14     85.86 o 
   5   1  12     4816.25     4658.73    143.60 o 
   6   1  12     8379.93     8524.59    208.89 o 
   7   1  12    10482.56    10387.22    326.21 o 
   8   1  12     6938.29     7268.64    279.23 o 
   9   1  12     1376.01     1165.29    119.00 o 
  10   1  12      197.66      140.04     60.52 o 
 -11   2  12      254.39      146.68     59.58 o 
 -10   2  12        2.70       11.88     49.94 o 
  -9   2  12      812.46      729.28     87.49 o 
  -8   2  12     5005.33     5331.28    162.04 o 
  -7   2  12     8166.09     8697.37    206.65 o 
  -6   2  12     2989.58     2835.91     88.84 o 
  -5   2  12      978.39      893.19     56.14 o 
  -4   2  12     1354.62     1299.45     65.25 o 
  -3   2  12     6699.26     6586.77    156.49 o 
  -2   2  12    13447.72    13568.83    283.03 o 
  -1   2  12    11979.69    11903.29    143.62 o 
   0   2  12    11487.15    11565.27    130.12 o 
   1   2  12     1717.78     1674.63     36.45 o 
   2   2  12       35.68       47.58     10.22 o 
   3   2  12      220.41      168.93     17.19 o 
   4   2  12     1245.65     1297.82     52.24 o 
   5   2  12     1893.03     1890.55     97.71 o 
   6   2  12        5.24       26.04     33.25 o 
   7   2  12       23.86       -4.26     29.76 o 
   8   2  12     2151.69     2313.68    176.43 o 
   9   2  12     5059.53     5220.27    383.99 o 
  10   2  12     2721.40     2810.06    188.31 o 
 -10   3  12      346.50      380.30     71.74 o 
  -9   3  12      711.94      570.66     81.16 o 
  -8   3  12       55.51       59.77     39.16 o 
  -7   3  12     5051.65     4866.56    163.77 o 
  -6   3  12     7873.02     8101.32    230.99 o 
  -5   3  12     5651.18     5607.42    254.37 o 
  -4   3  12      137.24      159.38     23.74 o 
  -3   3  12     8367.78     7799.44    174.65 o 
  -2   3  12     9110.84     9214.83    145.29 o 
  -1   3  12       25.01       45.60     12.37 o 
   0   3  12     4216.29     4083.24     69.95 o 
   1   3  12       76.03       75.76     11.33 o 
   2   3  12     1646.41     1598.42     49.25 o 
   3   3  12     8709.09     8768.16    126.22 o 
   4   3  12    15777.21    15839.12    250.22 o 
   5   3  12    12748.07    12480.86    280.08 o 
   6   3  12       37.72      -21.55     21.55 o 
   7   3  12     1924.13     1851.58    134.99 o 
   8   3  12       22.47       23.21     40.23 o 
   9   3  12     2597.91     2719.27    177.88 o 
 -10   4  12        4.99       24.88     32.14 o 
  -9   4  12      238.50      166.95     54.38 o 
  -8   4  12     2434.62     2486.64    137.89 o 
  -7   4  12     1873.49     1795.43    111.90 o 
  -6   4  12      974.95     1011.13     83.62 o 
  -5   4  12        0.58        6.64     24.14 o 
  -4   4  12     3280.39     3173.04    120.86 o 
  -3   4  12     2203.55     2189.32     57.12 o 
  -2   4  12     2383.26     2383.56     57.00 o 
  -1   4  12     6277.65     6578.37    126.10 o 
   0   4  12     4895.03     4844.88     97.77 o 
   1   4  12      419.81      435.54     27.39 o 
   2   4  12     1663.25     1672.92     55.59 o 
   3   4  12      376.17      407.62     27.12 o 
   4   4  12       60.19       48.12     20.14 o 
   5   4  12      169.03      146.19     37.32 o 
   6   4  12      144.70      171.32     47.36 o 
   7   4  12        4.25      -35.58     43.59 o 
   8   4  12      436.75      422.37     70.78 o 
   9   4  12     2057.29     2538.04    175.66 o 
 -10   5  12     1349.55     1239.76    123.58 o 
  -9   5  12     2878.40     2651.95    256.49 o 
  -8   5  12     1306.79     1359.96    121.02 o 
  -7   5  12      154.62      179.82     43.47 o 
  -6   5  12     2282.48     2376.04    131.06 o 
  -5   5  12      506.16      481.73     46.22 o 
  -4   5  12     1140.82     1121.02     40.17 o 
  -3   5  12     3194.83     3189.05     83.79 o 
  -2   5  12     2311.76     2271.52     61.42 o 
  -1   5  12       28.21       29.92      8.77 o 
   0   5  12     6499.64     6680.94    127.18 o 
   1   5  12    10678.53    10595.11    171.32 o 
   2   5  12     1009.64      997.45     44.94 o 
   3   5  12      854.01      760.89     42.79 o 
   4   5  12      538.47      540.62     30.70 o 
   5   5  12      128.89      174.86     56.07 o 
   6   5  12     2017.30     1996.07    200.96 o 
   7   5  12     5326.18     5390.39    208.72 o 
   8   5  12     2583.07     2597.80    172.87 o 
   9   5  12        0.17      -44.85     44.85 o 
  -9   6  12      142.95      115.14     56.51 o 
  -8   6  12     2757.60     2590.79    117.64 o 
  -7   6  12     2230.41     2208.65    119.84 o 
  -6   6  12       20.78        1.45     33.14 o 
  -5   6  12     7536.78     7627.91    209.07 o 
  -4   6  12     7140.34     7140.68    145.63 o 
  -3   6  12     1376.05     1345.04     57.36 o 
  -2   6  12     2205.65     2188.30     73.00 o 
  -1   6  12     7475.34     7864.72    157.76 o 
   0   6  12     1126.24     1160.36     63.95 o 
   1   6  12     2483.67     2515.60     88.48 o 
   2   6  12    10128.26     9734.30    183.22 o 
   3   6  12     4221.06     4243.79    111.96 o 
   4   6  12       33.12       21.70     16.20 o 
   5   6  12     5863.05     5763.28    286.07 o 
   6   6  12     4048.75     3972.52    247.57 o 
   7   6  12       19.25        6.60     48.23 o 
   8   6  12     1490.22     1472.27    175.76 o 
  -9   7  12      423.31      405.75     64.26 o 
  -8   7  12        0.80       61.96     27.12 o 
  -7   7  12      414.47      379.17     62.05 o 
  -6   7  12        1.08      -15.02     28.49 o 
  -5   7  12      350.77      372.32     52.30 o 
  -4   7  12        4.14       20.02     27.59 o 
  -3   7  12     2483.74     2465.72    111.92 o 
  -2   7  12     1027.82     1002.89     60.05 o 
  -1   7  12        7.26       22.75     15.89 o 
   0   7  12      107.91      114.96     23.28 o 
   1   7  12       60.87       66.87     17.19 o 
   2   7  12        0.63       -7.12     31.81 o 
   3   7  12      611.67      578.26     59.80 o 
   4   7  12     1329.21     1242.92    130.68 o 
   5   7  12      330.12      341.11     90.85 o 
   6   7  12       12.70       49.27     53.24 o 
   7   7  12      121.12       39.31     60.42 o 
  -8   8  12       92.57      143.15     66.99 o 
  -7   8  12        0.53       88.74     53.23 o 
  -6   8  12      596.04      575.86     62.68 o 
  -5   8  12     3764.96     3960.76    159.66 o 
  -4   8  12     7301.09     7313.47    216.74 o 
  -3   8  12     3304.15     3361.17    139.89 o 
  -2   8  12       69.15       46.88     26.70 o 
  -1   8  12      667.31      664.96     50.02 o 
   0   8  12      153.67      139.29     24.24 o 
   1   8  12     1294.70     1295.62     77.51 o 
   2   8  12     1922.48     1983.08    109.48 o 
   3   8  12     1127.41     1100.24     97.66 o 
   4   8  12       21.09      -16.93     46.94 o 
   5   8  12     1790.03     1721.77    167.01 o 
   6   8  12     3623.60     4075.75    269.32 o 
   7   8  12      229.21      185.18     85.35 o 
  -7   9  12      297.87      262.88    117.62 o 
  -6   9  12     1925.47     2181.60    155.06 o 
  -5   9  12      611.12      680.29     80.48 o 
  -4   9  12      291.99      181.11     37.76 o 
  -3   9  12     2111.54     2138.67    115.87 o 
  -2   9  12      304.47      285.10     52.21 o 
  -1   9  12      517.38      440.49     44.87 o 
   0   9  12     6029.98     6030.30    176.01 o 
   1   9  12     9744.00     9850.78    301.73 o 
   2   9  12     4211.99     4133.18    144.47 o 
   3   9  12       83.88       37.58     32.83 o 
   4   9  12      343.64      369.10     69.20 o 
   5   9  12     1034.51      908.37    132.72 o 
   6   9  12     3318.55     3533.81    258.89 o 
  -5  10  12     2331.52     2568.96    170.92 o 
  -4  10  12     2062.98     2129.86    152.73 o 
  -3  10  12     2807.31     2956.61    144.19 o 
  -2  10  12     1011.69     1050.81     85.35 o 
  -1  10  12      503.45      463.76     68.12 o 
   0  10  12     1274.41     1173.70     88.06 o 
   1  10  12     1509.21     1469.31     98.37 o 
   2  10  12      500.98      447.84     59.54 o 
   3  10  12      172.79      102.75     43.74 o 
   4  10  12      431.25      427.39     69.28 o 
  -3  11  12     3614.91     3569.61    254.35 o 
  -2  11  12     3519.28     3821.90    363.29 o 
  -1  11  12      123.29      120.66     74.84 o 
   0  11  12      262.60      253.43     52.86 o 
   1  11  12       13.37      -35.80     35.80 o 
   2  11  12     1344.89     1052.81    107.53 o 
 -10   1  13     2601.96     2779.09    202.73 o 
  -9   1  13       41.78       39.32     40.92 o 
  -8   1  13     1513.46     1718.90    198.93 o 
  -7   1  13      435.98      382.24     45.72 o 
  -6   1  13     1080.18      995.98     49.31 o 
  -5   1  13     5837.29     5349.21    116.40 o 
  -4   1  13    14285.56    13859.24    254.92 o 
  -3   1  13     1166.71     1109.46     43.43 o 
  -2   1  13     2995.70     2934.64     87.82 o 
  -1   1  13     7973.99     7685.38    110.77 o 
   0   1  13     2811.02     2889.74     59.27 o 
   1   1  13     2021.89     1956.04     42.95 o 
   2   1  13     5169.66     5438.58     89.90 o 
   3   1  13     2931.61     2952.23     65.16 o 
   4   1  13     3018.72     2918.28     63.68 o 
   5   1  13     6478.02     6310.24    175.45 o 
   6   1  13     5535.55     5210.83    216.35 o 
   7   1  13      643.67      603.27     83.39 o 
   8   1  13     1162.45     1131.79    175.13 o 
   9   1  13      990.20      958.68    106.71 o 
 -10   2  13     1311.77     1339.40    121.54 o 
  -9   2  13     1754.18     1640.27    127.47 o 
  -8   2  13      702.25      589.77     73.67 o 
  -7   2  13     2188.15     2119.62     85.56 o 
  -6   2  13     6489.79     6389.92    352.37 o 
  -5   2  13     4913.14     4748.74    154.49 o 
  -4   2  13      517.17      488.91     25.33 o 
  -3   2  13     1883.11     1939.22     67.03 o 
  -2   2  13        3.08        9.13      8.01 o 
  -1   2  13     7053.44     7150.63    110.09 o 
   0   2  13    19145.27    19603.68    232.75 o 
   1   2  13    14308.34    13989.36    132.54 o 
   2   2  13     9635.08     9458.55    123.69 o 
   3   2  13      143.65      124.66     15.37 o 
   4   2  13     3039.65     3116.46     82.41 o 
   5   2  13       26.56       13.77     24.43 o 
   6   2  13     6504.42     6421.19    243.06 o 
   7   2  13     5273.83     5308.46    231.40 o 
   8   2  13      914.36      847.92     97.70 o 
   9   2  13       71.96      128.88     56.65 o 
 -10   3  13     1059.94     1150.69    154.46 o 
  -9   3  13     1535.13     1519.44    151.43 o 
  -8   3  13     2298.69     2108.43    169.54 o 
  -7   3  13     2565.49     2371.84    179.43 o 
  -6   3  13     3341.42     3168.24    215.96 o 
  -5   3  13     1153.02     1164.75     66.82 o 
  -4   3  13      170.39      176.90     17.09 o 
  -3   3  13     1638.96     1810.43     74.16 o 
  -2   3  13     1984.53     2052.77     58.07 o 
  -1   3  13        5.37       15.67     11.87 o 
   0   3  13      554.45      534.46     27.07 o 
   1   3  13      158.10      148.72     14.79 o 
   2   3  13      895.62      926.94     38.53 o 
   3   3  13     4195.17     4226.82     83.61 o 
   4   3  13      430.02      373.58     21.00 o 
   5   3  13      312.58      298.77     44.72 o 
   6   3  13     2208.86     1917.13    145.38 o 
   7   3  13     2640.95     2532.67    161.47 o 
   8   3  13      950.93      873.32    121.80 o 
   9   3  13     1426.12     1436.61    148.20 o 
 -10   4  13      803.83      730.97     96.17 o 
  -9   4  13     3084.77     2978.08    297.07 o 
  -8   4  13      786.45      649.47     68.91 o 
  -7   4  13     1017.05      960.64     82.84 o 
  -6   4  13     2327.27     2106.62    117.44 o 
  -5   4  13      135.73      121.43     31.33 o 
  -4   4  13     7705.67     7978.99    165.45 o 
  -3   4  13    12908.07    12939.49    264.13 o 
  -2   4  13    19174.40    19453.55    251.61 o 
  -1   4  13     4750.06     4815.00    107.59 o 
   0   4  13      617.06      632.95     35.74 o 
   1   4  13      244.46      240.31     21.83 o 
   2   4  13     5905.84     5922.66    114.37 o 
   3   4  13    15729.89    15712.91    201.82 o 
   4   4  13     7778.40     7682.06    177.96 o 
   5   4  13     5327.02     5410.35    188.27 o 
   6   4  13       13.74       -3.48     35.32 o 
   7   4  13     3797.36     4057.10    208.38 o 
   8   4  13     1079.45     1287.27    123.55 o 
   9   4  13      501.82      475.43     87.25 o 
  -9   5  13     4700.07     5319.60    247.03 o 
  -8   5  13     6519.11     6793.13    191.13 o 
  -7   5  13     9651.57     9858.02    599.84 o 
  -6   5  13     3390.01     3597.81    333.22 o 
  -5   5  13       30.74       20.39     40.14 o 
  -4   5  13      362.81      350.30     37.29 o 
  -3   5  13      758.68      832.91     36.61 o 
  -2   5  13     7971.74     7576.08    132.87 o 
  -1   5  13     4063.53     4233.57    105.62 o 
   0   5  13      660.04      593.60     36.56 o 
   1   5  13      727.40      750.15     42.23 o 
   2   5  13     6369.75     6354.53    137.16 o 
   3   5  13     8169.07     8370.61    156.37 o 
   4   5  13      618.55      615.78     38.18 o 
   5   5  13      116.27      151.80     54.77 o 
   6   5  13      744.64      736.31    106.21 o 
   7   5  13     3983.67     3918.95    207.63 o 
   8   5  13     4896.40     4924.08    210.18 o 
  -9   6  13       45.25       22.34     38.55 o 
  -8   6  13        0.15        8.74     28.83 o 
  -7   6  13      104.33      114.75     36.84 o 
  -6   6  13     3436.79     3405.31    143.92 o 
  -5   6  13     3108.32     3232.26    130.18 o 
  -4   6  13     2857.10     2665.76     88.38 o 
  -3   6  13     2129.33     2081.88     72.03 o 
  -2   6  13     3978.05     4320.36    116.68 o 
  -1   6  13     6564.77     6691.88    143.34 o 
   0   6  13     8483.47     8298.45    155.20 o 
   1   6  13    12275.83    12291.78    211.95 o 
   2   6  13     5520.01     5508.00    125.06 o 
   3   6  13     2775.48     2766.36    101.13 o 
   4   6  13      514.67      508.90     56.65 o 
   5   6  13     2064.45     2048.36    171.74 o 
   6   6  13     2321.80     2307.46    191.18 o 
   7   6  13      489.13      386.54     88.06 o 
   8   6  13      225.71      116.91     97.61 o 
  -8   7  13       46.16       14.04     26.45 o 
  -7   7  13       40.42       23.49     43.65 o 
  -6   7  13     5811.85     5992.93    197.77 o 
  -5   7  13    12943.83    13066.50    380.18 o 
  -4   7  13    10103.78    10039.41    206.61 o 
  -3   7  13     6095.01     6102.76    153.34 o 
  -2   7  13      214.45      191.96     32.47 o 
  -1   7  13     4057.17     4386.54    128.33 o 
   0   7  13      904.82     1032.16     58.82 o 
   1   7  13     2095.31     2127.91    100.54 o 
   2   7  13     2742.31     2802.32    112.13 o 
   3   7  13       22.16       46.94     30.41 o 
   4   7  13     1922.50     1754.14    161.96 o 
   5   7  13    12990.13    12672.60    633.39 o 
   6   7  13    13703.41    12875.75    489.48 o 
   7   7  13     3571.29     3742.04    309.70 o 
  -7   8  13      702.32      759.89    116.56 o 
  -6   8  13     2487.13     2602.04    186.59 o 
  -5   8  13     4212.32     4566.18    213.30 o 
  -4   8  13       52.81      130.48     35.48 o 
  -3   8  13       90.80      120.45     26.31 o 
  -2   8  13     1257.58     1198.05     87.41 o 
  -1   8  13     5941.41     6036.75    153.14 o 
   0   8  13     9917.26    10044.43    208.07 o 
   1   8  13    12535.85    12762.25    266.03 o 
   2   8  13     7546.37     6903.08    314.65 o 
   3   8  13        0.92       28.44     38.34 o 
   4   8  13       96.71       30.24     42.77 o 
   5   8  13      492.80      563.57    102.37 o 
   6   8  13     2803.92     3080.01    293.25 o 
  -6   9  13     2420.55     2283.60    160.48 o 
  -5   9  13       94.95      212.42     54.10 o 
  -4   9  13      140.70      170.74     51.40 o 
  -3   9  13     1482.66     1516.79    122.57 o 
  -2   9  13     1605.27     1571.97     84.48 o 
  -1   9  13      223.10      172.45     44.72 o 
   0   9  13      123.22      175.62     33.66 o 
   1   9  13        9.92       13.44     27.82 o 
   2   9  13     1460.46     1420.22    150.21 o 
   3   9  13      985.95      788.33     92.38 o 
   4   9  13      165.76      126.78     78.65 o 
   5   9  13        4.72      -57.69     60.11 o 
  -4  10  13      523.53      340.81    100.97 o 
  -3  10  13     5431.57     5819.03    283.56 o 
  -2  10  13     4529.80     4555.15    217.89 o 
  -1  10  13      175.00      130.91     38.66 o 
   0  10  13      683.33      635.90     78.09 o 
   1  10  13      110.74       62.72     68.52 o 
   2  10  13      770.78      665.03     86.94 o 
   3  10  13     3739.15     3663.20    203.53 o 
  -1  11  13      643.51      604.31     92.79 o 
   0  11  13      649.40      546.44     83.83 o 
 -10   0  14     4430.96     4482.07    391.82 o 
  -9   0  14      946.78      781.61    158.23 o 
  -8   0  14       69.95       83.61     44.21 o 
  -7   0  14      496.88      441.94     69.77 o 
  -6   0  14     2159.49     2183.05    116.91 o 
  -5   0  14    10596.03    10131.84    360.41 o 
  -4   0  14     6855.94     6671.57    203.47 o 
  -3   0  14      593.19      491.69     23.89 o 
  -2   0  14     7727.65     7205.56    172.55 o 
  -1   0  14    27158.27    27248.06    620.30 o 
   0   0  14    19052.37    18497.51    279.97 o 
   1   0  14      168.85      159.96     19.58 o 
   2   0  14      901.44      833.90     43.96 o 
   3   0  14     1655.87     1674.06     73.41 o 
   4   0  14    23706.76    23987.46    326.84 o 
   5   0  14    21891.22    22365.02    434.41 o 
   6   0  14    22215.32    22008.15    622.69 o 
   7   0  14     6004.12     5853.64    365.49 o 
   8   0  14       60.22       72.39     97.49 o 
   9   0  14     1207.46     1190.67    151.65 o 
 -10   1  14        0.24       28.45     47.67 o 
  -9   1  14       26.47      -30.33     37.62 o 
  -8   1  14     3620.40     3769.27    189.38 o 
  -7   1  14     6408.85     6602.51    272.14 o 
  -6   1  14     9390.16     8968.35    192.32 o 
  -5   1  14    10633.91    10456.28    253.82 o 
  -4   1  14     6278.52     6104.29    132.58 o 
  -3   1  14      467.21      488.32     31.78 o 
  -2   1  14     1639.68     1681.88     73.58 o 
  -1   1  14    12119.63    12200.90    153.67 o 
   0   1  14    10800.34    11087.18    136.28 o 
   1   1  14     8608.06     8583.15     99.19 o 
   2   1  14     3717.92     3695.63     70.54 o 
   3   1  14       16.32        0.80     11.06 o 
   4   1  14     3441.17     3350.39     83.54 o 
   5   1  14      623.07      635.17     51.24 o 
   6   1  14      357.19      483.76     61.49 o 
   7   1  14      142.98       88.77     45.68 o 
   8   1  14      553.64      662.52     88.88 o 
   9   1  14     2520.29     2926.43    189.31 o 
 -10   2  14      209.72      160.13     65.03 o 
  -9   2  14     3413.65     3214.33    185.55 o 
  -8   2  14     5203.62     5540.39    307.16 o 
  -7   2  14     1365.57     1376.01    109.33 o 
  -6   2  14      351.09      353.98     30.92 o 
  -5   2  14      405.18      417.73     30.21 o 
  -4   2  14     5021.46     5187.93    170.74 o 
  -3   2  14      579.65      509.04     41.11 o 
  -2   2  14      407.68      400.28     21.06 o 
  -1   2  14        2.52        7.41      8.83 o 
   0   2  14     4579.63     4604.32     87.08 o 
   1   2  14     8144.69     8018.54     96.43 o 
   2   2  14    10610.92    10656.01    130.49 o 
   3   2  14    11093.27    10788.44    165.41 o 
   4   2  14     3055.59     3050.84     84.03 o 
   5   2  14      442.39      450.92     51.74 o 
   6   2  14      453.72      389.05     66.45 o 
   7   2  14     3826.95     3983.67    231.60 o 
   8   2  14     4147.23     4313.67    222.09 o 
   9   2  14     1831.79     1890.32    155.58 o 
 -10   3  14     2766.86     2664.98    261.02 o 
  -9   3  14     6583.36     6501.00    265.70 o 
  -8   3  14     2470.53     2499.81    157.23 o 
  -7   3  14      401.15      314.85     55.40 o 
  -6   3  14     2835.33     3184.54    206.03 o 
  -5   3  14     1642.37     1402.44     65.98 o 
  -4   3  14    11722.09    11369.55    411.11 o 
  -3   3  14    15976.52    15987.44    531.63 o 
  -2   3  14    12800.08    13082.74    315.26 o 
  -1   3  14     2474.34     2497.93     76.93 o 
   0   3  14     1347.19     1422.57     48.70 o 
   1   3  14     4537.19     4766.75     83.87 o 
   2   3  14     1415.71     1326.70     47.10 o 
   3   3  14     6354.99     6403.22    113.80 o 
   4   3  14     3500.23     3369.29     70.49 o 
   5   3  14       23.30        8.25     26.11 o 
   6   3  14     2649.13     2550.94    155.98 o 
   7   3  14     5729.72     5889.17    252.08 o 
   8   3  14     4119.91     4127.45    218.56 o 
   9   3  14        0.85      -34.71     47.72 o 
  -9   4  14     1590.85     1750.61    140.65 o 
  -8   4  14      773.30      725.83     89.87 o 
  -7   4  14     1257.28     1218.55     84.35 o 
  -6   4  14       12.27       33.42     53.99 o 
  -5   4  14      131.72      125.89     49.63 o 
  -4   4  14     1170.45     1169.78     55.97 o 
  -3   4  14      277.54      268.55     29.78 o 
  -2   4  14      421.64      387.67     31.98 o 
  -1   4  14        1.84       -5.45     17.00 o 
   0   4  14      699.72      661.77     37.01 o 
   1   4  14     4778.55     4885.94     95.19 o 
   2   4  14     1790.25     1824.82     60.78 o 
   3   4  14     2675.25     2652.19     74.62 o 
   4   4  14      955.66      793.88     42.60 o 
   5   4  14       68.60       64.43     31.59 o 
   6   4  14      167.75      193.88     47.02 o 
   7   4  14      733.27      757.77     98.17 o 
   8   4  14     1737.97     1751.36    144.98 o 
  -9   5  14      419.00      377.30     70.61 o 
  -8   5  14        4.75      -44.25     50.60 o 
  -7   5  14     1111.14     1082.32    210.61 o 
  -6   5  14     3883.30     3783.46    162.92 o 
  -5   5  14     2707.64     2724.42    102.34 o 
  -4   5  14       46.35       28.73     16.32 o 
  -3   5  14      655.91      621.08     42.20 o 
  -2   5  14      142.18      121.98     24.02 o 
  -1   5  14     2347.24     2567.19     89.25 o 
   0   5  14     9032.27     9078.14    172.09 o 
   1   5  14     5084.32     5215.59    114.38 o 
   2   5  14      288.17      326.14     27.79 o 
   3   5  14      569.03      579.59     39.05 o 
   4   5  14     2347.63     2353.97    146.51 o 
   5   5  14      421.73      415.13     81.35 o 
   6   5  14     1079.29      776.96    110.94 o 
   7   5  14     1413.41     1231.22    184.24 o 
   8   5  14      138.94       47.54     38.51 o 
  -8   6  14     2036.47     2166.37    157.15 o 
  -7   6  14     1038.95     1029.36    107.41 o 
  -6   6  14      973.30      911.09    120.98 o 
  -5   6  14     3194.36     3256.69    118.81 o 
  -4   6  14     6052.18     5956.99    211.01 o 
  -3   6  14      505.26      516.01     36.20 o 
  -2   6  14     3219.51     3194.56     90.75 o 
  -1   6  14     5204.86     5090.55    135.38 o 
   0   6  14      909.73      924.91     57.55 o 
   1   6  14     3001.71     2816.06     99.63 o 
   2   6  14     5120.74     5213.29    137.51 o 
   3   6  14     2388.99     2383.37     95.16 o 
   4   6  14     1004.85     1106.41     97.14 o 
   5   6  14     6311.80     6022.10    772.50 o 
   6   6  14     3822.07     3694.96    244.95 o 
   7   6  14      174.86      189.06     69.44 o 
  -8   7  14      148.33      116.09     49.81 o 
  -7   7  14        4.39      -62.47     62.47 o 
  -6   7  14      148.77       86.47     51.55 o 
  -5   7  14       25.00       49.22     30.36 o 
  -4   7  14     1050.38     1016.29     97.87 o 
  -3   7  14      857.95      899.18     56.07 o 
  -2   7  14      361.85      384.68     38.06 o 
  -1   7  14      168.22      182.78     28.63 o 
   0   7  14       36.17       44.20     22.31 o 
   1   7  14     1072.29     1118.68     65.70 o 
   2   7  14       62.60      102.34     27.77 o 
   3   7  14      137.56       85.43     63.14 o 
   4   7  14      379.79      331.21     78.38 o 
   5   7  14       16.76      -34.57     47.89 o 
   6   7  14      412.01      328.38    129.31 o 
   7   7  14      364.37      220.72     80.71 o 
  -7   8  14      901.29      978.91    108.18 o 
  -6   8  14       95.87      101.77     38.16 o 
  -5   8  14     2045.38     1971.41    141.65 o 
  -4   8  14      380.36      353.49     60.47 o 
  -3   8  14      196.34      231.26     54.91 o 
  -2   8  14     2060.72     2235.12    115.49 o 
  -1   8  14     3806.01     3910.29    142.17 o 
   0   8  14     2370.39     2145.39     96.47 o 
   1   8  14       52.35       26.83     29.33 o 
   2   8  14      783.51      742.98     68.06 o 
   3   8  14       16.37      -31.69     31.69 o 
   4   8  14     2136.98     2009.51    176.07 o 
   5   8  14     4501.00     4754.90    284.17 o 
   6   8  14     1779.54     1905.23    185.48 o 
  -6   9  14     4646.52     4955.59    241.86 o 
  -5   9  14     4292.13     4624.48    326.53 o 
  -4   9  14      174.48      185.77     53.06 o 
  -3   9  14      454.19      518.34     80.00 o 
  -2   9  14       41.96       68.09     45.86 o 
  -1   9  14     3924.10     3986.40    203.28 o 
   0   9  14     7146.62     7138.22    206.76 o 
   1   9  14     3457.40     3166.07    173.02 o 
   2   9  14      214.35      172.20     54.09 o 
   3   9  14     1075.51     1097.34    111.69 o 
   4   9  14     2005.69     1898.70    180.24 o 
  -4  10  14       87.38      112.78     45.79 o 
  -3  10  14     1191.76     1394.69    128.29 o 
  -2  10  14      257.29      255.05     62.81 o 
  -1  10  14      767.18      779.32     79.74 o 
   0  10  14     1770.84     1663.12    127.60 o 
   1  10  14      999.40      877.88     97.16 o 
   2  10  14      507.97      555.42     83.57 o 
 -10   1  15      223.35      170.29     58.07 o 
  -9   1  15      381.70      273.04     80.62 o 
  -8   1  15     3292.67     3285.20    170.71 o 
  -7   1  15     1558.81     1822.63    121.97 o 
  -6   1  15        3.14       -2.05     59.70 o 
  -5   1  15     5051.87     4832.89    119.53 o 
  -4   1  15     2885.25     2695.50     80.60 o 
  -3   1  15      262.90      267.14     23.33 o 
  -2   1  15     7799.41     7989.24    182.35 o 
  -1   1  15    11677.54    11755.53    151.90 o 
   0   1  15      981.67      965.09     38.43 o 
   1   1  15      217.51      208.81     12.97 o 
   2   1  15     3547.22     3589.97     66.42 o 
   3   1  15      174.79      223.92     20.61 o 
   4   1  15     1198.72     1153.57     41.59 o 
   5   1  15     8158.36     8242.81    237.77 o 
   6   1  15     4638.29     4763.20    185.08 o 
   7   1  15       51.61      -14.57     36.88 o 
   8   1  15     1387.16     1306.07    109.02 o 
   9   1  15     1993.37     1949.24    136.90 o 
 -10   2  15      332.31      398.01     90.01 o 
  -9   2  15      483.34      416.74     69.78 o 
  -8   2  15     1268.89     1304.87    113.18 o 
  -7   2  15     5925.91     6151.45    272.41 o 
  -6   2  15     8143.49     8323.60    209.62 o 
  -5   2  15     1779.25     1691.23     63.11 o 
  -4   2  15       61.84       50.29     18.90 o 
  -3   2  15     1565.49     1571.63     82.93 o 
  -2   2  15      844.51      798.64     34.08 o 
  -1   2  15      745.68      801.07     40.36 o 
   0   2  15     5793.92     5867.01    107.78 o 
   1   2  15     3980.36     3969.39     83.64 o 
   2   2  15     2636.61     2645.55     62.58 o 
   3   2  15     6790.24     6738.20    106.72 o 
   4   2  15     8064.54     7977.66    121.36 o 
   5   2  15     1804.81     1829.50    125.99 o 
   6   2  15       42.60       -3.08     38.53 o 
   7   2  15     1082.22     1033.88    111.33 o 
   8   2  15       32.56      -20.32     63.69 o 
  -9   3  15       14.96      -47.95     47.95 o 
  -8   3  15       13.59       45.22     46.21 o 
  -7   3  15      350.01      197.65     60.64 o 
  -6   3  15      935.38      957.65     58.47 o 
  -5   3  15     1649.12     1570.75    144.70 o 
  -4   3  15     1566.54     1519.22     85.13 o 
  -3   3  15     3360.04     3261.18    115.52 o 
  -2   3  15     3153.88     3140.00     80.50 o 
  -1   3  15     1031.71     1052.19     47.47 o 
   0   3  15     2341.91     2377.70     73.13 o 
   1   3  15     4909.55     4775.87    109.91 o 
   2   3  15     4461.93     4668.46    101.68 o 
   3   3  15      888.14      871.22     38.29 o 
   4   3  15      917.91      837.09     47.19 o 
   5   3  15     1113.87     1140.40     86.28 o 
   6   3  15        2.73       75.17     43.11 o 
   7   3  15      136.88       89.41     43.22 o 
   8   3  15      199.88      151.68     56.62 o 
  -9   4  15     6231.86     6516.21    277.74 o 
  -8   4  15     2944.34     2887.08    175.46 o 
  -7   4  15       73.16       24.37     68.89 o 
  -6   4  15     1193.76     1333.16    167.80 o 
  -5   4  15       52.01       75.77     50.83 o 
  -4   4  15     5686.89     5884.97    265.85 o 
  -3   4  15    11737.24    11680.58    250.16 o 
  -2   4  15     2160.98     2197.96     80.85 o 
  -1   4  15     1450.06     1317.08     61.47 o 
   0   4  15     6089.81     6140.05    122.45 o 
   1   4  15     7584.45     7531.50    125.89 o 
   2   4  15     2151.32     2043.23     63.03 o 
   3   4  15      544.99      530.68     38.27 o 
   4   4  15     1043.29     1005.41     88.78 o 
   5   4  15     3043.98     2976.65    162.91 o 
   6   4  15     9675.57     9715.52    421.84 o 
   7   4  15     8200.39     8623.61    274.55 o 
   8   4  15     3901.67     4100.12    227.80 o 
  -9   5  15      423.32      671.29     93.69 o 
  -8   5  15     2005.72     2132.37    193.11 o 
  -7   5  15        1.83       -4.73    117.41 o 
  -6   5  15     2926.86     2956.39    214.51 o 
  -5   5  15     8386.54     8451.60    242.78 o 
  -4   5  15    12256.93    12409.06    295.25 o 
  -3   5  15     6188.81     6393.07    147.17 o 
  -2   5  15      364.96      346.65     35.96 o 
  -1   5  15       28.54       54.35     24.13 o 
   0   5  15     4380.58     4299.84    102.44 o 
   1   5  15    13275.86    13650.71    319.77 o 
   2   5  15    12563.64    12982.28    208.51 o 
   3   5  15     5173.34     5165.43    136.64 o 
   4   5  15     1138.55     1088.26     88.17 o 
   5   5  15       78.88       67.27     34.72 o 
   6   5  15      996.72     1048.62    127.68 o 
   7   5  15       57.69      -61.17     61.17 o 
  -8   6  15     1609.46     1867.39    149.78 o 
  -7   6  15     4119.37     4890.95    236.52 o 
  -6   6  15     2690.79     2809.22    172.29 o 
  -5   6  15     2300.41     2276.11    126.59 o 
  -4   6  15     1732.94     1809.97    108.79 o 
  -3   6  15      203.49      110.01     38.94 o 
  -2   6  15       17.35       30.37     20.55 o 
  -1   6  15      183.21      210.38     36.20 o 
   0   6  15      946.52      870.16     45.85 o 
   1   6  15      135.98      169.47     27.18 o 
   2   6  15     1204.93     1284.38     67.60 o 
   3   6  15     1640.70     1730.12    104.25 o 
   4   6  15     2313.53     2555.51    185.73 o 
   5   6  15     4171.82     3748.84    237.92 o 
   6   6  15     2413.05     2334.47    194.85 o 
   7   6  15      450.20      361.47     82.98 o 
  -7   7  15     2265.96     2543.92    173.32 o 
  -6   7  15      108.88       95.67     43.22 o 
  -5   7  15      352.81      388.11     56.91 o 
  -4   7  15       96.25       34.82     30.84 o 
  -3   7  15     4835.90     4982.78    216.07 o 
  -2   7  15    13487.54    13345.11    323.80 o 
  -1   7  15    13810.98    14256.52    293.50 o 
   0   7  15     9387.71     9448.28    204.95 o 
   1   7  15     1256.85     1221.46     70.62 o 
   2   7  15      196.93      159.61     31.66 o 
   3   7  15       60.21        6.73     34.48 o 
   4   7  15     7321.94     6953.41    326.63 o 
   5   7  15     9833.27     9677.85    408.80 o 
   6   7  15     2880.46     2755.58    218.50 o 
  -6   8  15     4948.10     4753.21    201.08 o 
  -5   8  15     1443.00     1563.48    112.25 o 
  -4   8  15      723.05      646.47     83.98 o 
  -3   8  15        9.54       22.73     27.07 o 
  -2   8  15      226.64      175.89     49.40 o 
  -1   8  15     1168.14     1167.67     70.91 o 
   0   8  15     3277.01     3523.68    123.78 o 
   1   8  15      525.74      421.37     45.75 o 
   2   8  15     1367.37     1064.05    127.05 o 
   3   8  15     2410.01     2288.60    161.17 o 
   4   8  15     4567.94     4301.73    261.14 o 
   5   8  15     3443.49     3293.38    239.02 o 
  -5   9  15      440.37      289.02     84.18 o 
  -4   9  15     2226.87     2610.99    169.70 o 
  -3   9  15     2151.88     2306.63    180.53 o 
  -2   9  15      289.06      331.73     62.92 o 
  -1   9  15      212.61      185.45     46.98 o 
   0   9  15     1785.47     1853.92    110.11 o 
   1   9  15     4269.70     4017.78    221.14 o 
   2   9  15     1412.02     1278.29    116.03 o 
   3   9  15     1970.01     1723.21    138.79 o 
  -2  10  15     1257.33     1443.96    155.35 o 
  -1  10  15       71.33       15.92     61.87 o 
   0  10  15     2288.68     2181.34    147.89 o 
   1  10  15     2506.92     2280.42    185.84 o 
  -9   0  16     4380.18     4614.59    401.89 o 
  -8   0  16    11389.67    11834.71    648.56 o 
  -7   0  16     7097.78     7296.13    481.39 o 
  -6   0  16     3836.08     3991.77    193.07 o 
  -5   0  16       27.07       -5.07     49.37 o 
  -4   0  16      301.63      309.07     32.70 o 
  -3   0  16     5429.87     5255.31    157.00 o 
  -2   0  16    27466.25    27485.46    573.93 o 
  -1   0  16    19129.11    18729.14    445.49 o 
   0   0  16     1044.67     1083.80     64.64 o 
   1   0  16      120.88      128.75     19.93 o 
   2   0  16     2293.96     2263.43     95.08 o 
   3   0  16     1466.37     1400.03     64.11 o 
   4   0  16      322.23      321.03     44.87 o 
   5   0  16     8757.14     8204.49    414.49 o 
   6   0  16     1035.76      960.34    121.24 o 
   7   0  16     4666.18     4582.65    275.94 o 
   8   0  16     7379.87     8104.83    392.23 o 
  -9   1  16      243.68      346.16     89.69 o 
  -8   1  16      374.36      193.28     71.14 o 
  -7   1  16     2785.72     2967.82    156.43 o 
  -6   1  16     2083.69     2079.34    171.55 o 
  -5   1  16        0.11       18.83     30.19 o 
  -4   1  16     1203.30     1136.58     43.64 o 
  -3   1  16     1097.60     1035.25     68.91 o 
  -2   1  16     3140.30     3162.51    109.78 o 
  -1   1  16     3372.87     3444.53     73.18 o 
   0   1  16       10.92       12.40     10.33 o 
   1   1  16      668.46      578.34     31.58 o 
   2   1  16     7670.51     7607.56    100.92 o 
   3   1  16    15795.49    15747.79    174.76 o 
   4   1  16     7835.42     8005.84    129.03 o 
   5   1  16     5182.39     4925.10    265.57 o 
   6   1  16     2768.06     2772.29    143.03 o 
   7   1  16      174.48      106.24     43.59 o 
   8   1  16      376.94      300.55     60.49 o 
  -9   2  16      484.55      641.09    112.22 o 
  -8   2  16        0.20      -18.84     43.81 o 
  -7   2  16      154.57      156.28     56.56 o 
  -6   2  16     6687.90     7078.77    406.30 o 
  -5   2  16    15264.92    15501.50    498.08 o 
  -4   2  16     6382.15     6365.86    156.67 o 
  -3   2  16     4453.71     4437.39    115.19 o 
  -2   2  16     1007.51      966.38     42.24 o 
  -1   2  16       24.47       25.69     11.06 o 
   0   2  16      241.59      248.31     23.71 o 
   1   2  16     6947.99     6956.88    131.42 o 
   2   2  16     6050.49     6054.14    100.90 o 
   3   2  16       13.43        0.42     14.62 o 
   4   2  16      547.59      506.22     36.41 o 
   5   2  16     2694.51     2432.89    146.53 o 
   6   2  16     2326.38     2312.33    131.56 o 
   7   2  16      695.65      748.16     81.51 o 
   8   2  16        7.76      -40.64     40.64 o 
  -9   3  16     3695.57     3856.90    208.87 o 
  -8   3  16      257.55      337.51     65.68 o 
  -7   3  16     1468.81     1413.41    304.76 o 
  -6   3  16     2860.19     2898.16    209.20 o 
  -5   3  16     1450.51     1454.82    144.75 o 
  -4   3  16     1502.36     1467.63     98.32 o 
  -3   3  16     6137.15     5978.90    278.79 o 
  -2   3  16        0.58       12.57     10.69 o 
  -1   3  16     7794.36     7933.48    137.26 o 
   0   3  16    19977.57    20038.31    288.10 o 
   1   3  16    12522.87    12521.80    199.46 o 
   2   3  16     3659.64     3565.11     84.38 o 
   3   3  16      514.67      516.80     33.94 o 
   4   3  16      434.10      448.15     42.10 o 
   5   3  16     1976.60     1778.83    109.63 o 
   6   3  16     7553.74     7396.42    241.18 o 
   7   3  16     6778.70     7099.55    290.59 o 
   8   3  16     1142.81     1249.60    126.33 o 
  -9   4  16      117.32      185.75     56.82 o 
  -8   4  16      193.28       54.31     57.23 o 
  -7   4  16       96.75       22.95     55.96 o 
  -6   4  16     1485.51     1217.65    142.03 o 
  -5   4  16     4603.91     4791.10    266.87 o 
  -4   4  16     3447.19     3573.60    161.52 o 
  -3   4  16      562.79      564.78     46.11 o 
  -2   4  16      244.01      183.92     27.07 o 
  -1   4  16       80.83       81.85     21.33 o 
   0   4  16      888.15      898.96     54.46 o 
   1   4  16     1310.54     1232.61     62.83 o 
   2   4  16     3086.66     3133.83     85.30 o 
   3   4  16      285.26      267.83     28.62 o 
   4   4  16      456.69      484.74     63.53 o 
   5   4  16      595.36      564.98     74.15 o 
   6   4  16      712.11      745.22     90.89 o 
   7   4  16      168.37      171.00     48.51 o 
  -8   5  16      103.88       85.04     59.10 o 
  -7   5  16     1993.87     2097.14    191.14 o 
  -6   5  16     2093.62     2334.76    194.11 o 
  -5   5  16      424.71      261.68     59.66 o 
  -4   5  16      374.03      376.90     51.64 o 
  -3   5  16     2287.16     2311.03    116.50 o 
  -2   5  16      545.42      574.42     44.93 o 
  -1   5  16       63.15       75.83     23.29 o 
   0   5  16      854.95      874.77     45.39 o 
   1   5  16      461.35      434.97     40.96 o 
   2   5  16      379.94      382.38     37.84 o 
   3   5  16     3628.53     3713.11    137.83 o 
   4   5  16     3684.42     3384.11    160.33 o 
   5   5  16      338.04      356.48     61.02 o 
   6   5  16       84.44      117.23     61.92 o 
   7   5  16      717.73      608.01    105.40 o 
  -7   6  16      654.67      809.89    100.54 o 
  -6   6  16      141.49      120.15     68.05 o 
  -5   6  16     3466.07     3780.88    195.63 o 
  -4   6  16     2250.42     2361.35    168.09 o 
  -3   6  16      329.00      280.96     46.68 o 
  -2   6  16     3504.99     3589.32    144.32 o 
  -1   6  16     4795.06     4846.87    136.58 o 
   0   6  16      811.65      711.03     56.36 o 
   1   6  16      801.86      761.51     61.18 o 
   2   6  16     3338.99     3113.79    108.37 o 
   3   6  16      348.09      410.50     54.20 o 
   4   6  16     1786.88     1670.03    153.19 o 
   5   6  16     5479.76     5318.47    288.51 o 
   6   6  16     1948.89     1893.29    209.87 o 
  -7   7  16      404.32      361.97    109.20 o 
  -6   7  16       36.27       18.98     44.37 o 
  -5   7  16       89.96        5.85     23.62 o 
  -4   7  16      150.37       42.46     40.11 o 
  -3   7  16       78.35      134.07     38.43 o 
  -2   7  16        3.31      -31.77     32.82 o 
  -1   7  16      794.98      844.18     59.86 o 
   0   7  16     2149.89     2044.44     91.86 o 
   1   7  16      455.59      449.75     45.58 o 
   2   7  16      256.47      238.63     46.72 o 
   3   7  16       74.25        4.63     39.90 o 
   4   7  16       64.41       60.27     47.43 o 
   5   7  16       45.83      -44.43     48.61 o 
  -6   8  16       47.64       33.91     36.74 o 
  -5   8  16       63.06       95.79     39.86 o 
  -4   8  16      503.93      531.48     69.29 o 
  -3   8  16      276.74      257.47     57.39 o 
  -2   8  16     4548.21     4799.77    189.34 o 
  -1   8  16     4162.64     4294.27    175.77 o 
   0   8  16      190.12      140.11     41.01 o 
   1   8  16      565.80      489.65     47.65 o 
   2   8  16      793.64      778.41     91.80 o 
   3   8  16      500.82      424.70     72.40 o 
   4   8  16      473.55      515.84    142.78 o 
  -4   9  16     2826.76     3041.55    160.88 o 
  -3   9  16     3574.44     3773.78    175.86 o 
  -2   9  16     1736.98     1840.68    119.30 o 
  -1   9  16      109.92      122.44     54.80 o 
   0   9  16      614.90      607.95     57.25 o 
   1   9  16      142.60       39.96     37.64 o 
   2   9  16     1946.85     1846.48    214.49 o 
  -9   1  17     1654.99     1770.25    178.25 o 
  -8   1  17     3777.87     3875.72    276.71 o 
  -7   1  17     1893.29     1982.19    179.36 o 
  -6   1  17      886.14      986.67    121.62 o 
  -5   1  17     1774.31     1562.25    145.85 o 
  -4   1  17      638.50      644.26     68.52 o 
  -3   1  17      127.58      114.57     21.09 o 
  -2   1  17     6657.11     6355.39    166.89 o 
  -1   1  17     5151.32     5013.25    121.13 o 
   0   1  17      369.96      371.51     25.34 o 
   1   1  17     5581.31     5756.50    111.87 o 
   2   1  17     3949.71     4043.12     80.03 o 
   3   1  17     1259.99     1326.42     50.05 o 
   4   1  17      245.42      212.59     23.30 o 
   5   1  17     3519.98     3695.59    216.07 o 
   6   1  17      541.50      614.75     73.21 o 
   7   1  17      732.81      835.42     87.54 o 
   8   1  17     4411.19     4898.26    215.84 o 
  -9   2  17      628.41      656.49    150.41 o 
  -8   2  17      194.87      204.51     72.42 o 
  -7   2  17      697.70      741.43     85.22 o 
  -6   2  17      852.43     1179.82    134.16 o 
  -5   2  17        3.70        4.63     39.71 o 
  -4   2  17     5783.03     5916.78    282.93 o 
  -3   2  17     8971.26     8665.72    345.97 o 
  -2   2  17     2665.27     2696.74     95.65 o 
  -1   2  17       26.69        4.85     11.70 o 
   0   2  17     1491.64     1449.78     55.51 o 
   1   2  17       77.21       91.07     17.04 o 
   2   2  17     1242.31     1197.26     53.51 o 
   3   2  17     7641.68     7428.69    129.98 o 
   4   2  17     3589.01     3593.29    101.40 o 
   5   2  17       36.52       -0.83     23.92 o 
   6   2  17      869.96      763.70     78.71 o 
   7   2  17     1443.24     1198.31    121.94 o 
  -9   3  17     1130.26     1287.92    154.68 o 
  -8   3  17      758.20      731.96     93.30 o 
  -7   3  17      247.00      227.98    110.27 o 
  -6   3  17     1208.77     1156.77    140.67 o 
  -5   3  17     1829.11     1911.65    189.18 o 
  -4   3  17      720.95      596.11     95.81 o 
  -3   3  17      530.62      567.03     87.40 o 
  -2   3  17        2.25        1.35     15.53 o 
  -1   3  17      280.32      244.68     26.50 o 
   0   3  17       89.03      109.56     25.38 o 
   1   3  17      220.46      229.40     36.37 o 
   2   3  17      676.95      665.49     39.68 o 
   3   3  17      887.62      854.22     44.56 o 
   4   3  17     1858.67     1943.69     85.14 o 
   5   3  17     3615.08     3623.61    157.15 o 
   6   3  17     1395.04     1412.04     93.09 o 
   7   3  17      923.75     1017.59     94.97 o 
  -8   4  17      807.63      528.71     82.23 o 
  -7   4  17     6216.96     6788.87    347.06 o 
  -6   4  17     6491.66     7017.18    344.77 o 
  -5   4  17     4659.11     4871.01    277.21 o 
  -4   4  17      112.54       83.31     55.80 o 
  -3   4  17      112.25      113.43     30.35 o 
  -2   4  17      572.50      560.16     41.99 o 
  -1   4  17     9818.63    10442.70    197.01 o 
   0   4  17    20741.88    21285.54    436.12 o 
   1   4  17    10307.55    10809.73    205.58 o 
   2   4  17     1010.49     1037.24     50.42 o 
   3   4  17      763.44      807.45     50.06 o 
   4   4  17      110.94      142.45     36.89 o 
   5   4  17      119.98      120.73     56.23 o 
   6   4  17     2225.25     2278.62    210.15 o 
   7   4  17     3929.97     4017.48    214.06 o 
  -8   5  17       93.07       46.42     57.33 o 
  -7   5  17      232.91      196.53     67.02 o 
  -6   5  17     3540.39     3561.92    199.96 o 
  -5   5  17     9949.03    10220.55    409.97 o 
  -4   5  17     4159.99     4364.27    181.33 o 
  -3   5  17       78.17       53.96     31.35 o 
  -2   5  17     2006.66     1992.64    158.66 o 
  -1   5  17     2101.13     2268.91     88.31 o 
   0   5  17     1444.83     1559.08     74.62 o 
   1   5  17        9.43      -15.38     19.74 o 
   2   5  17      923.37      956.98     53.32 o 
   3   5  17       64.48       80.60     30.14 o 
   4   5  17     9005.45     8853.83    277.02 o 
   5   5  17    10551.28     9733.98    393.64 o 
   6   5  17     4649.87     4388.57    266.22 o 
  -7   6  17      382.86      443.71     81.61 o 
  -6   6  17       43.67       16.27     65.21 o 
  -5   6  17     1055.77     1150.29     92.43 o 
  -4   6  17     5456.86     5874.42    205.26 o 
  -3   6  17     3933.41     4192.31    167.47 o 
  -2   6  17     2116.35     2219.87    119.59 o 
  -1   6  17     4274.91     4509.42    133.04 o 
   0   6  17     5941.83     6216.61    160.24 o 
   1   6  17     1091.01     1181.46     68.58 o 
   2   6  17     2545.02     2692.87    181.08 o 
   3   6  17     6166.32     5991.27    208.73 o 
   4   6  17     2502.49     2509.54    189.71 o 
   5   6  17       78.33      148.66     55.68 o 
  -6   7  17      395.01      298.74     77.76 o 
  -5   7  17       37.45        7.82     49.20 o 
  -4   7  17       71.37       57.09     32.97 o 
  -3   7  17      287.78      192.27     42.94 o 
  -2   7  17     4729.28     4982.11    208.17 o 
  -1   7  17     4369.95     4277.46    166.25 o 
   0   7  17      179.18      195.89     34.34 o 
   1   7  17     4536.78     4595.22    241.22 o 
   2   7  17     4796.06     4904.70    236.56 o 
   3   7  17     1600.33     1661.57    180.82 o 
   4   7  17      190.71      153.21     65.45 o 
   5   7  17      114.78      -22.77    103.10 o 
  -5   8  17      685.43      788.04    102.96 o 
  -4   8  17     4442.42     4838.25    199.92 o 
  -3   8  17     4498.39     4491.40    187.37 o 
  -2   8  17     2628.78     2891.59    147.45 o 
  -1   8  17     1564.64     1657.32    109.88 o 
   0   8  17      336.73      347.99     49.13 o 
   1   8  17      349.92      334.67     49.20 o 
   2   8  17     2313.24     2609.14    253.91 o 
   3   8  17     6389.77     7136.01    352.55 o 
  -2   9  17        0.02       32.98     37.15 o 
  -1   9  17      276.90      279.14     61.14 o 
   0   9  17       41.51       36.41     63.68 o 
   1   9  17        0.06       14.80    114.20 o 
  -8   0  18     6346.01     6520.35    484.69 o 
  -7   0  18     2083.91     2199.83    270.69 o 
  -6   0  18     3203.05     3242.14    317.30 o 
  -5   0  18     3842.61     3685.44    329.44 o 
  -4   0  18     1844.66     1970.97    230.78 o 
  -3   0  18      595.44      611.80    128.29 o 
  -2   0  18       66.14       46.36     53.38 o 
  -1   0  18      659.69      588.16    116.26 o 
   0   0  18      967.93     1004.56     66.66 o 
   1   0  18    20804.13    20916.67    445.74 o 
   2   0  18    12527.94    12886.80    227.64 o 
   3   0  18     4848.32     5044.86    140.05 o 
   4   0  18      256.12      228.79     35.50 o 
   5   0  18        0.85        8.00     40.63 o 
   6   0  18      196.31      206.03     65.83 o 
   7   0  18     3038.76     3396.87    244.49 o 
  -8   1  18      856.12      962.01    136.62 o 
  -7   1  18     1496.13     1623.48    166.28 o 
  -6   1  18     1245.20     1370.26    148.72 o 
  -5   1  18     2073.56     2151.49    178.00 o 
  -4   1  18     7752.61     8105.01    343.13 o 
  -3   1  18    10730.38    11185.16    503.63 o 
  -2   1  18     3646.79     3494.85    204.72 o 
  -1   1  18       45.02       45.14     28.24 o 
   0   1  18      701.92      703.16     47.01 o 
   1   1  18      401.99      427.36     30.68 o 
   2   1  18       53.11       63.67     17.75 o 
   3   1  18      428.68      449.07     28.13 o 
   4   1  18      625.61      622.77     45.47 o 
   5   1  18      527.20      512.96     54.54 o 
   6   1  18     3761.74     3761.17    173.66 o 
   7   1  18     2621.05     2621.40    152.77 o 
  -8   2  18      130.29       32.20     52.05 o 
  -7   2  18       16.42      -30.71     55.88 o 
  -6   2  18      547.78      578.78     99.49 o 
  -5   2  18      572.03      445.18     87.10 o 
  -4   2  18      872.91      775.03    104.36 o 
  -3   2  18     1240.81     1171.48    187.06 o 
  -2   2  18    11041.07    11023.06    388.83 o 
  -1   2  18     7734.81     8244.18    178.35 o 
   0   2  18     2272.17     2284.61     78.57 o 
   1   2  18      806.34      851.83     47.50 o 
   2   2  18     1215.32     1245.12     55.53 o 
   3   2  18      673.36      643.33     37.39 o 
   4   2  18     7279.93     7040.95    168.47 o 
   5   2  18    12250.02    12510.92    280.38 o 
   6   2  18     3156.38     2919.94    140.16 o 
   7   2  18      124.59      120.58     37.39 o 
  -8   3  18     1975.85     2253.01    371.69 o 
  -7   3  18     7910.91     8812.74    402.38 o 
  -6   3  18    11284.51    11857.59    723.71 o 
  -5   3  18     2668.72     2995.01    390.72 o 
  -4   3  18      225.89      192.59     68.25 o 
  -3   3  18      475.89      464.43     80.53 o 
  -2   3  18       76.46       84.50     37.96 o 
  -1   3  18     7267.57     7595.65    182.81 o 
   0   3  18    12309.76    12239.01    268.04 o 
   1   3  18     6686.19     6667.38    158.01 o 
   2   3  18      803.94      775.91     43.82 o 
   3   3  18     5467.66     5437.28    131.65 o 
   4   3  18     3027.70     2977.88    108.12 o 
   5   3  18      414.63      404.96     53.71 o 
   6   3  18      694.61      656.16     76.63 o 
  -8   4  18       27.12        0.23     45.34 o 
  -7   4  18       21.13       97.77     59.59 o 
  -6   4  18      197.38      218.56     78.36 o 
  -5   4  18     1450.46     1382.69    153.08 o 
  -4   4  18      321.83      343.93     86.52 o 
  -3   4  18      563.57      545.05     56.60 o 
  -2   4  18     2590.18     2596.15    128.10 o 
  -1   4  18     1831.90     1954.26     91.90 o 
   0   4  18     2185.16     1948.17    104.62 o 
   1   4  18      426.29      421.05     39.26 o 
   2   4  18        0.46       -9.11     16.91 o 
   3   4  18      656.68      591.98     49.41 o 
   4   4  18     3663.75     3286.67    141.08 o 
   5   4  18     3459.99     3442.92    152.83 o 
   6   4  18      888.35      880.03     83.31 o 
  -7   5  18      122.44      208.52     68.21 o 
  -6   5  18      467.96      382.80     97.93 o 
  -5   5  18        0.64       35.00     33.76 o 
  -4   5  18     2821.66     2947.33    177.01 o 
  -3   5  18     2243.34     2327.76    131.29 o 
  -2   5  18      292.71      231.34     46.17 o 
  -1   5  18        4.20       -1.06     22.09 o 
   0   5  18      342.69      400.69     40.66 o 
   1   5  18      445.17      427.56     42.23 o 
   2   5  18      501.25      435.28     49.26 o 
   3   5  18     3066.28     2919.51     99.46 o 
   4   5  18      821.11      660.02     79.61 o 
   5   5  18       18.24       49.28     61.63 o 
  -6   6  18      317.98      336.65     70.39 o 
  -5   6  18     1412.42     1523.59    135.78 o 
  -4   6  18      945.43      855.69     79.97 o 
  -3   6  18      232.12      234.52     44.30 o 
  -2   6  18     4657.87     4814.53    211.10 o 
  -1   6  18     3042.60     3274.73    142.75 o 
   0   6  18        3.03       13.36     19.21 o 
   1   6  18     1935.72     1950.59     88.07 o 
   2   6  18     1997.16     2004.53    102.33 o 
   3   6  18      205.97      169.11     43.30 o 
   4   6  18      874.51      956.57    103.77 o 
   5   6  18     2503.82     2259.81    190.69 o 
  -5   7  18        2.24       -7.62     36.49 o 
  -4   7  18       12.24        3.18     56.74 o 
  -3   7  18        1.09       54.69     32.78 o 
  -2   7  18        2.48      -28.22     28.22 o 
  -1   7  18      122.62      119.38     38.87 o 
   0   7  18      244.08      259.24     44.44 o 
   1   7  18       72.41       75.38     26.20 o 
   2   7  18      360.12      251.91     43.12 o 
   3   7  18      154.24      197.44     92.75 o 
   4   7  18      363.21      310.22     74.40 o 
  -3   8  18        0.27      -15.07     39.99 o 
  -2   8  18      325.97      229.42     59.43 o 
  -1   8  18      405.97      308.49     62.90 o 
   0   8  18      500.13      561.46     60.67 o 
   1   8  18     3262.96     3305.05    164.14 o 
   2   8  18     4355.88     4211.66    212.39 o 
  -8   1  19     2403.26     2268.66    221.05 o 
  -7   1  19       38.44      -15.54     53.74 o 
  -6   1  19     1941.44     2048.58    316.42 o 
  -5   1  19     3563.80     3794.73    243.94 o 
  -4   1  19     2501.91     2348.04    184.80 o 
  -3   1  19       51.30       77.72     50.10 o 
  -2   1  19     1600.97     1638.60    144.19 o 
  -1   1  19     2446.48     2537.04    172.17 o 
   0   1  19      692.64      658.33     61.12 o 
   1   1  19     4060.61     3936.89    119.47 o 
   2   1  19     4094.49     3967.75    109.87 o 
   3   1  19      357.83      312.73     29.53 o 
   4   1  19     2207.17     2066.43    122.99 o 
   5   1  19     2925.82     2658.09    141.54 o 
   6   1  19      612.84      586.24     74.60 o 
  -8   2  19       29.67       64.96     55.55 o 
  -7   2  19      722.43      734.51    119.59 o 
  -6   2  19     1104.61     1318.31    415.83 o 
  -5   2  19       26.04        5.63     41.21 o 
  -4   2  19     2695.93     2561.90    194.13 o 
  -3   2  19     4047.84     4478.46    432.56 o 
  -2   2  19      289.36      255.60     67.96 o 
  -1   2  19     2361.31     2553.19    129.82 o 
   0   2  19     2893.83     3009.53    112.90 o 
   1   2  19     2183.87     2213.65     89.25 o 
   2   2  19       69.69       75.76     20.49 o 
   3   2  19      683.79      626.84     41.83 o 
   4   2  19      272.18      319.82     37.08 o 
   5   2  19      520.61      390.38     58.16 o 
   6   2  19     4554.32     4854.75    204.36 o 
  -7   3  19      320.29      377.06     94.07 o 
  -6   3  19      553.29      693.14    110.68 o 
  -5   3  19     1700.82     1821.96    341.90 o 
  -4   3  19      827.43      851.75    113.33 o 
  -3   3  19     1822.23     1699.77    156.97 o 
  -2   3  19     4075.58     3954.51    231.88 o 
  -1   3  19     3568.90     3878.66    261.73 o 
   0   3  19     1166.55     1113.12     70.10 o 
   1   3  19      901.54     1040.64     67.43 o 
   2   3  19     1410.99     1454.98     60.16 o 
   3   3  19      151.23      132.92     25.47 o 
   4   3  19      367.71      401.07     45.97 o 
   5   3  19      316.22      339.50     46.95 o 
   6   3  19      199.34      147.62     37.84 o 
  -7   4  19     5238.69     5500.13    323.60 o 
  -6   4  19     8694.09     8905.35    408.70 o 
  -5   4  19      601.12      715.13    113.49 o 
  -4   4  19     1700.44     1907.85    174.20 o 
  -3   4  19     1369.83     1219.53    112.26 o 
  -2   4  19       71.80       -5.03     30.22 o 
  -1   4  19      434.92      418.06     44.81 o 
   0   4  19     1566.65     1690.71     76.75 o 
   1   4  19      534.59      498.06     42.56 o 
   2   4  19     3753.77     3817.06    110.43 o 
   3   4  19    12589.05    12562.08    297.13 o 
   4   4  19     8222.71     8066.40    219.25 o 
   5   4  19      913.58      714.25     73.99 o 
  -6   5  19      220.28      235.93     64.22 o 
  -5   5  19       57.59       51.80     43.89 o 
  -4   5  19      434.36      364.72     68.48 o 
  -3   5  19     4189.30     4308.55    210.82 o 
  -2   5  19    11947.06    12582.01    451.43 o 
  -1   5  19    12131.57    12737.63    299.26 o 
   0   5  19     1770.99     1862.08    109.71 o 
   1   5  19       19.55       24.80     18.41 o 
   2   5  19        0.01       -5.48     24.35 o 
   3   5  19     1168.21     1165.68     79.89 o 
   4   5  19     2776.94     2856.47    169.55 o 
   5   5  19     3990.37     3942.30    199.70 o 
  -5   6  19      587.71      593.57     85.73 o 
  -4   6  19      474.91      431.08     74.62 o 
  -3   6  19      832.92     1052.16    108.91 o 
  -2   6  19       94.30      129.98     34.67 o 
  -1   6  19      361.27      318.10     49.53 o 
   0   6  19     1325.66     1549.55     90.43 o 
   1   6  19      739.22      712.34     67.92 o 
   2   6  19      518.09      508.13     53.23 o 
   3   6  19     1138.27     1040.94     89.61 o 
   4   6  19     1830.86     1680.61    136.57 o 
  -4   7  19     3774.65     4130.15    220.90 o 
  -3   7  19      236.08      351.71     68.23 o 
  -2   7  19        0.25      -10.45     31.74 o 
  -1   7  19      319.05      364.99     54.82 o 
   0   7  19     1568.93     1527.47     95.92 o 
   1   7  19     6482.54     6615.75    230.09 o 
   2   7  19     8881.91     8819.11    238.00 o 
  -7   0  20     1390.07     1388.56    228.32 o 
  -6   0  20     4823.03     4936.70    417.10 o 
  -5   0  20    12334.71    13472.93    698.83 o 
  -4   0  20     9236.12     9754.18    564.84 o 
  -3   0  20      214.16      141.58     75.36 o 
  -2   0  20     1040.61     1030.32    168.96 o 
  -1   0  20      308.08      337.51     95.88 o 
   0   0  20     3255.49     3359.22    208.56 o 
   1   0  20     2725.82     2715.72    142.52 o 
   2   0  20     3320.21     3330.36    132.97 o 
   3   0  20       76.65       83.11     42.19 o 
   4   0  20     4594.24     4500.90    284.49 o 
   5   0  20     6057.30     5741.09    251.52 o 
   6   0  20     2087.97     2037.18    184.15 o 
  -7   1  20      830.40     1049.14    140.96 o 
  -6   1  20      786.99      757.64    275.12 o 
  -5   1  20        2.40       35.62     43.27 o 
  -4   1  20        1.41      -20.51     80.73 o 
  -3   1  20      459.97      335.02     75.35 o 
  -2   1  20     1667.11     1571.40    146.19 o 
  -1   1  20     3101.74     2963.00    192.67 o 
   0   1  20     9578.27     9747.29    246.02 o 
   1   1  20     4817.79     4727.72    135.66 o 
   2   1  20      869.96      864.83     52.39 o 
   3   1  20      727.25      726.42     62.34 o 
   4   1  20     1990.88     1837.07    102.78 o 
   5   1  20     2104.71     2037.62    104.91 o 
  -7   2  20     1871.00     1898.83    189.75 o 
  -6   2  20      565.15      476.94    102.83 o 
  -5   2  20      359.15      259.14     93.09 o 
  -4   2  20     1291.06     1373.39    170.07 o 
  -3   2  20     3018.51     3270.69    217.37 o 
  -2   2  20     5636.91     5227.78    271.03 o 
  -1   2  20     6773.77     6433.60    293.10 o 
   0   2  20      419.15      430.22     46.19 o 
   1   2  20      692.04      759.21     55.38 o 
   2   2  20     1171.70     1222.50     67.40 o 
   3   2  20        1.99       21.09     37.86 o 
   4   2  20      117.34       81.69     31.61 o 
   5   2  20       58.15       80.42     31.47 o 
  -7   3  20     2895.38     3058.19    241.36 o 
  -6   3  20     2655.19     3002.23    550.62 o 
  -5   3  20       10.01      -18.55     43.99 o 
  -4   3  20     4221.26     5282.28    505.15 o 
  -3   3  20     7029.61     7043.70    524.42 o 
  -2   3  20      578.78      367.70     64.94 o 
  -1   3  20       55.84       25.04     31.91 o 
   0   3  20      452.54      433.30     55.12 o 
   1   3  20      199.31      175.75     33.50 o 
   2   3  20     4752.02     4781.52    151.01 o 
   3   3  20    14542.59    14402.29    341.93 o 
   4   3  20    10132.54     9748.56    402.97 o 
   5   3  20      282.32      244.92     73.38 o 
  -6   4  20      158.12      161.43    105.23 o 
  -5   4  20      168.87      218.81     75.31 o 
  -4   4  20      332.45      374.01     66.21 o 
  -3   4  20      821.41      791.74     91.49 o 
  -2   4  20     2675.83     2845.07    166.12 o 
  -1   4  20     2818.31     2837.63    159.72 o 
   0   4  20       96.73      112.54     35.83 o 
   1   4  20      430.52      382.84     45.65 o 
   2   4  20      243.55      201.59     57.85 o 
   3   4  20        0.40       -8.92     41.66 o 
   4   4  20       14.87        0.74     43.95 o 
  -5   5  20       46.03      107.02     43.46 o 
  -4   5  20      575.33      623.47     86.29 o 
  -3   5  20     1281.61     1324.63    147.35 o 
  -2   5  20       75.18       35.59     35.66 o 
  -1   5  20     1524.17     1502.60    119.60 o 
   0   5  20     2684.03     2747.55    139.70 o 
   1   5  20      598.67      456.79     72.80 o 
   2   5  20      137.29      165.89     39.51 o 
   3   5  20      107.90       57.91     39.77 o 
   4   5  20        5.77      -81.39     81.39 o 
  -4   6  20      480.40      612.50     89.20 o 
  -3   6  20      613.80      669.99     91.08 o 
  -2   6  20     2039.31     1954.46    182.53 o 
  -1   6  20     1237.27     1183.06    108.11 o 
   0   6  20        7.47        4.88     35.24 o 
   1   6  20     2986.36     3424.63    226.81 o 
   2   6  20     2985.23     3662.21    258.39 o 
  -2   7  20       38.63      -33.47     45.03 o 
  -1   7  20        2.53       57.72     38.95 o 
   0   7  20        0.68      -18.72     38.63 o 
  -6   1  21      738.14      771.27    149.31 o 
  -5   1  21     2715.82     3050.99    484.77 o 
  -4   1  21      397.23      380.88     88.04 o 
  -3   1  21      715.58      804.21    112.65 o 
  -2   1  21     5558.84     5778.21    291.42 o 
  -1   1  21     1665.82     1711.20    152.02 o 
   0   1  21       30.51       12.32     37.92 o 
   1   1  21     1641.05     1643.91     80.31 o 
   2   1  21     1128.42     1051.24     58.92 o 
   3   1  21      277.22      189.47     58.62 o 
   4   1  21     2065.28     2052.89    112.45 o 
   5   1  21     3495.64     3387.89    151.25 o 
  -6   2  21     2820.97     2993.17    235.27 o 
  -5   2  21       49.21      167.91     69.20 o 
  -4   2  21      476.99      403.91     87.13 o 
  -3   2  21      166.25      108.07     60.21 o 
  -2   2  21      661.74      494.91    117.02 o 
  -1   2  21     3005.08     3113.63    204.34 o 
   0   2  21     7315.08     7355.04    227.37 o 
   1   2  21     2243.88     2380.53    105.64 o 
   2   2  21      109.00      111.53     31.30 o 
   3   2  21     2020.25     1703.14    109.50 o 
   4   2  21      648.92      689.04    103.65 o 
  -6   3  21      187.48      264.30     72.94 o 
  -5   3  21       22.36       50.76    113.65 o 
  -4   3  21      232.62      126.97     64.65 o 
  -3   3  21       84.75       78.18     51.58 o 
  -2   3  21      241.53      217.33     56.25 o 
  -1   3  21       27.90       46.02     36.70 o 
   0   3  21      125.97       96.93     50.46 o 
   1   3  21      723.53      741.93     71.59 o 
   2   3  21     2236.29     2288.03    110.07 o 
   3   3  21      576.75      559.97     76.78 o 
   4   3  21      354.22      331.68     70.20 o 
  -5   4  21     1296.15     1306.99    154.33 o 
  -4   4  21     6646.02     7317.80    294.55 o 
  -3   4  21    10788.97    11340.70    455.18 o 
  -2   4  21     2825.15     2834.26    168.97 o 
  -1   4  21        5.13       56.65     33.25 o 
   0   4  21      111.00       56.43     32.05 o 
   1   4  21     1108.24      952.44    106.90 o 
   2   4  21     3313.99     3304.73    150.61 o 
   3   4  21     5813.84     5492.46    224.56 o 
  -4   5  21       79.45      115.60     47.90 o 
  -3   5  21     1005.29      968.84    105.97 o 
  -2   5  21     1335.19     1301.52    119.90 o 
  -1   5  21      121.45      104.70     59.97 o 
   0   5  21      381.77      383.77     56.61 o 
   1   5  21     5681.48     5428.52    286.82 o 
   2   5  21     4576.96     4557.61    247.96 o 
  -2   6  21     2196.68     2296.38    159.54 o 
  -1   6  21     2587.75     2580.48    163.59 o 
   0   6  21     2407.27     2380.40    165.44 o 
  -5   0  22     1843.22     1696.66    240.71 o 
  -4   0  22      320.14      460.75    130.86 o 
  -3   0  22     5296.58     4882.76    397.99 o 
  -2   0  22    12561.36    12321.45    640.02 o 
  -1   0  22     8579.84     8894.58    521.78 o 
   0   0  22     2420.81     2264.38    246.42 o 
   1   0  22      278.06      205.65     60.46 o 
   2   0  22       72.96       52.48     37.90 o 
   3   0  22     4566.18     4499.76    263.51 o 
  -5   1  22     1706.46     1643.91    171.80 o 
  -4   1  22       40.68      -52.93     52.93 o 
  -3   1  22       73.58       78.73     54.39 o 
  -2   1  22      978.05      960.06    121.12 o 
  -1   1  22     2859.97     2840.57    200.35 o 
   0   1  22     1069.61      854.97     88.03 o 
   1   1  22      251.29      267.78     42.57 o 
   2   1  22      133.82      131.63     41.71 o 
   3   1  22     2122.55     2162.03    128.58 o 
  -5   2  22     1989.13     2479.10    211.81 o 
  -4   2  22      644.24      749.84    119.93 o 
  -3   2  22       45.45       -4.30     50.44 o 
  -2   2  22        4.65       55.14     43.59 o 
  -1   2  22      965.36      898.65     91.61 o 
   0   2  22     2185.12     2277.83    154.09 o 
   1   2  22     5360.54     5541.27    193.59 o 
   2   2  22     6174.33     6827.35    469.25 o 
   3   2  22     1884.17     1966.25    143.98 o 
  -4   3  22     5766.13     5974.60    326.67 o 
  -3   3  22     5311.49     5400.66    301.94 o 
  -2   3  22     2108.37     1891.68    138.68 o 
  -1   3  22      669.61      702.45     84.54 o 
   0   3  22     1425.72     1436.60    100.86 o 
   1   3  22        1.81       87.34     44.65 o 
   2   3  22     1852.33     1913.88    176.11 o 
   3   3  22     2461.50     2336.03    132.22 o 
  -4   4  22      231.21      227.62     59.66 o 
  -3   4  22       80.73      135.50     53.93 o 
  -2   4  22       52.21       43.28     50.63 o 
  -1   4  22      224.29      209.62     53.77 o 
   0   4  22      694.77      709.07     76.21 o 
   1   4  22     1229.17     1173.71    126.08 o 
   2   4  22     1701.67     1380.51    138.47 o 
  -2   5  22      416.11      339.01     72.55 o 
  -1   5  22     1276.08     1125.71    107.41 o 
   0   5  22     1318.65     1248.01    120.69 o 
  -4   1  23       24.51      141.71     66.29 o 
  -3   1  23     2303.76     2307.97    196.82 o 
  -2   1  23     2345.14     2372.64    194.53 o 
  -1   1  23     1847.55     1496.10    185.51 o 
   0   1  23        3.11       -6.77     29.03 o 
   1   1  23     2233.09     2335.96    148.77 o 
   2   1  23      855.02     1012.42    140.80 o 
  -3   2  23     2616.72     2907.54    223.23 o 
  -2   2  23      186.13      110.36     52.43 o 
  -1   2  23     1560.47     1499.53    122.46 o 
   0   2  23      377.79      399.12     64.29 o 
   1   2  23      313.23      353.75     72.87 o 
  -2   3  23      269.65      232.48    106.71 o 
  -1   3  23     1016.84     1173.33    127.25 o 
   0   3  23     1117.82     1015.78    155.64 o 
   1   3  23     1263.77     1232.37    115.63 o 
                                                 
